# Supplementary material for: Correlation between climatic environment and characteristic components of 14 kinds of huajiao by thermal analysis techniques, GC‐MS and HS‐IMS
Source: Food Sci Nutr. 2024 May 3;12(7):4783–99. doi: 10.1002/fsn3.4126 (PMC11266924; doi:10.1002/fsn3.4126)
Supplement: Supplementary file 1 — Appendix S1. [file FSN3-12-4783-s001.zip]

Archive with 67 entries (53 files):
- appendix file/appendix file A/
- appendix file/appendix file A/data table/
- appendix file/appendix file A/data table/Beijing-Shunyi.csv
- appendix file/appendix file A/data table/Gansu-Wudu.csv
- appendix file/appendix file A/data table/Guangdong-Maoming.csv
- appendix file/appendix file A/data table/Hebei - Cangzhou.csv
- appendix file/appendix file A/data table/Henan - Zhumadian.csv
- appendix file/appendix file A/data table/Jiangsu-Taizhou.csv
- appendix file/appendix file A/data table/Jilin-Changchun.csv
- appendix file/appendix file A/data table/Shaanxi - Hancheng.csv
- appendix file/appendix file A/data table/Shandong-Dezhou.csv
- appendix file/appendix file A/data table/Sichuan - Ya'an.csv
- appendix file/appendix file A/data table/Sichuan-Hanyuan.csv
- appendix file/appendix file A/data table/Sichuan-Maoxian.csv
- appendix file/appendix file A/data table/Sichuan-Zigong.csv
- appendix file/appendix file A/data table/Yunnan - Kunming.csv
- appendix file/appendix file A/figure/
- appendix file/appendix file A/figure/Fig.2(a).png
- appendix file/appendix file A/figure/Fig.2(b).png
- appendix file/appendix file A/figure/Fig.2(c).png
- appendix file/appendix file B/
- appendix file/appendix file B/data table/
- appendix file/appendix file B/data table/Beijing-Shunyi.xls
- appendix file/appendix file B/data table/Gansu-Wudu.xls
- appendix file/appendix file B/data table/Guangdong-Maoming.xls
- appendix file/appendix file B/data table/Heat Map Data.xlsx
- appendix file/appendix file B/data table/Hebei - Cangzhou.xls
- appendix file/appendix file B/data table/Henan - Zhumadian.xls
- appendix file/appendix file B/data table/Jiangsu-Taizhou.xls
- appendix file/appendix file B/data table/Jilin-Changchun.xls
- appendix file/appendix file B/data table/relevance analysis.xlsx
- appendix file/appendix file B/data table/Shaanxi - Hancheng.xls
- appendix file/appendix file B/data table/Shandong-Dezhou.xls
- appendix file/appendix file B/data table/Sichuan - Ya'an.xls
- appendix file/appendix file B/data table/Sichuan-Hanyuan.xls
- appendix file/appendix file B/data table/Sichuan-Maoxian.xls
- appendix file/appendix file B/data table/Sichuan-Zigong.xls
- appendix file/appendix file B/data table/Yunnan - Kunming.xls
- appendix file/appendix file B/figure/
- appendix file/appendix file B/figure/Fig.3.png
- appendix file/appendix file B/figure/Fig.4.png
- appendix file/appendix file B/figure/Fig.8.png
- appendix file/appendix file C/
- appendix file/appendix file C/data table/
- appendix file/appendix file C/data table/gc-ims(clean).xlsx
- appendix file/appendix file C/data table/GC-IMS.xlsx
- appendix file/appendix file C/figure/
- appendix file/appendix file C/figure/Fig.5(a).png
- appendix file/appendix file C/figure/Fig.5(b).png
- appendix file/appendix file C/figure/Fig.5(c).png
- appendix file/appendix file C/figure/Fig.6 .png
- appendix file/appendix file C/figure/Fig.7.png
- appendix file/appendix file D/
- appendix file/appendix file D/data table/
- appendix file/appendix file D/data table/OPLS-DA(VIP).xlsx
- appendix file/appendix file D/data table/original data.xlsx
- appendix file/appendix file D/figure/
- appendix file/appendix file D/figure/Fig.9(a).png
- appendix file/appendix file D/figure/Fig.9(b).png
- appendix file/appendix file D/figure/Fig.9(c).png
- appendix file/appendix file D/figure/Fig.9(d).png
- appendix file/appendix file E/
- appendix file/appendix file E/figure/
- appendix file/appendix file E/figure/Fig.1.png
- appendix file/appendix file E/figure/Fig.10(a).png
- appendix file/appendix file E/figure/Fig.10(b).png
- appendix file/Catalogue of annexes.docx
