# Supplementary material for: Correlation between climatic environment and characteristic components of 14 kinds of huajiao by thermal analysis techniques, GC‐MS and HS‐IMS
Source: Food Sci Nutr. 2024 May 3;12(7):4783–99. doi: 10.1002/fsn3.4126 (PMC11266924; doi:10.1002/fsn3.4126)
Supplement: Supplementary file 1 — Appendix S1. [file FSN3-12-4783-s001.zip › appendix file/appendix file A/data table/Beijing-Shunyi.csv]

#EXPORTTYPE:	DATA SINGLE
#FILE:	±±¾©-Ë³Òå.ngb-ds3
#FORMAT:	NETZSCH5
#FTYPE:	ANSI
#IDENTITY:	10
#DECIMAL:	POINT
#SEPARATOR:	COMMA
#MTYPE:	TG
#INSTRUMENT:	NETZSCH STA 449F3
#PROJECT:	Install
#DATE/TIME:	2023/4/27 9:50:15 (UTC+8)
#CORR. FILE:	»¨½·±³¾°.ngb-bs3
#TEMPCAL:	TCALZERO.TCX
#SENSITIVITY:	SENSZERO.EXX
#LABORATORY:	ËÄ´¨ÖÐÑÌ
#OPERATOR:	an
#REMARK:
#SAMPLE:	±±¾©-Ë³Òå
#SAMPLE MASS /mg:	5.2588
#MATERIAL:	Ñõ»¯ÂÁÛáÛö
#REFERENCE:
#REFERENCE MASS /mg:
#TYPE OF CRUCIBLE:	Al2O3 Plate	# 17 mm
#SAMPLE CRUCIBLE MASS /mg:	0
#REFERENCE CRUCIBLE MASS /mg:
#TG RANGE /mg:	35000
#TAU-R:	---
#CORR. CODE:	020
#EXO:	-1
#RANGE:	25¡ãC/10.0(K/min)/600¡ãC
#SEGMENT:	S1/1
#SEG. 1:	25¡ãC/10.0(K/min)/600¡ãC
##Temp./¡ãC	Time/min	Mass/%
31.02600	0.00000	100.00000
31.46500	0.25000	99.74082
31.95000	0.50000	99.53963
32.50000	0.75000	99.29566
33.09700	1.00000	99.11577
33.79500	1.25000	98.88872
34.55600	1.50000	98.71320
35.40600	1.75000	98.55461
36.35500	2.00000	98.36617
37.37700	2.25000	98.20339
38.47000	2.50000	98.03872
39.66500	2.75000	97.86320
40.96400	3.00000	97.64262
42.36100	3.25000	97.44333
43.86000	3.50000	97.26782
45.49000	3.75000	97.06226
47.25300	4.00000	96.88446
49.15300	4.25000	96.69183
51.15500	4.50000	96.50110
53.30800	4.75000	96.27425
55.65300	5.00000	96.08580
58.07300	5.25000	95.81597
60.59700	5.50000	95.61060
63.21600	5.75000	95.31927
65.90100	6.00000	95.09869
68.65600	6.25000	94.83742
71.47800	6.50000	94.54838
74.33300	6.75000	94.29147
77.22900	7.00000	93.98095
80.14500	7.25000	93.73907
83.13000	7.50000	93.44774
86.13000	7.75000	93.19731
89.19700	8.00000	92.92957
92.26100	8.25000	92.70271
95.36400	8.50000	92.47357
98.44200	8.75000	92.22731
101.57200	9.00000	92.05180
104.63000	9.25000	91.85270
107.70700	9.50000	91.69430
110.81900	9.75000	91.56576
113.87100	10.00000	91.35791
116.91900	10.25000	91.25314
119.93800	10.50000	91.09892
122.95400	10.75000	90.97056
125.95500	11.00000	90.86750
128.93800	11.25000	90.68133
131.91499	11.50000	90.55070
134.80499	11.75000	90.41378
137.81799	12.00000	90.26603
140.74800	12.25000	90.15479
143.65800	12.50000	89.97262
146.56100	12.75000	89.82486
149.41800	13.00000	89.66646
152.25900	13.25000	89.46946
155.10100	13.50000	89.31752
157.88400	13.75000	89.09884
160.65900	14.00000	88.90412
163.40800	14.25000	88.71568
166.15900	14.50000	88.55499
168.83299	14.75000	88.31749
171.58800	15.00000	88.10983
174.26601	15.25000	87.92995
176.94099	15.50000	87.69225
179.60899	15.75000	87.49315
182.25301	16.00000	87.26611
184.89101	16.25000	87.02841
187.53999	16.50000	86.72663
190.17500	16.75000	86.45470
192.78500	17.00000	86.10348
195.37100	17.25000	85.81425
197.98500	17.50000	85.43318
200.56100	17.75000	84.97072
203.13100	18.00000	84.53183
205.70799	18.25000	84.03932
208.26401	18.50000	83.46334
210.78600	18.75000	82.85084
213.37199	19.00000	82.19993
215.91100	19.25000	81.51479
218.44299	19.50000	80.77394
220.98199	19.75000	80.01806
223.49500	20.00000	79.25363
226.02499	20.25000	78.45706
228.53500	20.50000	77.70556
231.05299	20.75000	76.89169
233.55901	21.00000	76.14037
236.06300	21.25000	75.37366
238.55099	21.50000	74.62862
241.05099	21.75000	73.94139
243.55701	22.00000	73.22184
246.04601	22.25000	72.54526
248.54800	22.50000	71.84700
251.03999	22.75000	71.18335
253.53300	23.00000	70.57751
255.99699	23.25000	69.89218
258.52399	23.50000	69.24127
261.03201	23.75000	68.61603
263.54199	24.00000	67.95010
266.04099	24.25000	67.34844
268.51401	24.50000	66.70590
271.01901	24.75000	66.07648
273.47601	25.00000	65.44915
275.98499	25.25000	64.83456
278.48099	25.50000	64.19240
280.97101	25.75000	63.59493
283.45200	26.00000	62.95885
285.93701	26.25000	62.29938
288.41699	26.50000	61.69354
290.91101	26.75000	61.03617
293.38800	27.00000	60.44078
295.89301	27.25000	59.77276
298.36499	27.50000	59.05986
300.85599	27.75000	58.36160
303.34500	28.00000	57.66354
305.80499	28.25000	56.89701
308.32101	28.50000	56.17118
310.82199	28.75000	55.36187
313.31601	29.00000	54.59325
315.80399	29.25000	53.79668
318.26199	29.50000	53.05146
320.78900	29.75000	52.33000
323.26599	30.00000	51.60626
325.76199	30.25000	50.90382
328.25101	30.50000	50.23142
330.73700	30.75000	49.59344
333.18799	31.00000	48.97239
335.72299	31.25000	48.34297
338.18500	31.50000	47.82897
340.70099	31.75000	47.27219
343.18100	32.00000	46.77759
345.67200	32.25000	46.26169
348.13800	32.50000	45.82909
350.65799	32.75000	45.37936
353.16000	33.00000	44.98764
355.64401	33.25000	44.58945
358.13199	33.50000	44.24032
360.60501	33.75000	43.89119
363.10400	34.00000	43.56792
365.61700	34.25000	43.27451
368.10101	34.50000	42.98566
370.60001	34.75000	42.64737
373.09698	35.00000	42.33456
375.59000	35.25000	42.01111
378.07101	35.50000	41.75002
380.58401	35.75000	41.41382
383.08899	36.00000	41.13125
385.57401	36.25000	40.84639
388.07300	36.50000	40.54442
390.53101	36.75000	40.23618
393.06299	37.00000	39.97490
395.57300	37.25000	39.66228
398.01700	37.50000	39.35194
400.56299	37.75000	39.05435
403.04700	38.00000	38.81018
405.54401	38.25000	38.53389
408.04599	38.50000	38.30703
410.53900	38.75000	38.05640
413.04300	39.00000	37.75025
415.52899	39.25000	37.47623
418.03299	39.50000	37.23207
420.53799	39.75000	36.96433
423.01599	40.00000	36.74184
425.54300	40.25000	36.47847
428.04300	40.50000	36.24078
430.53799	40.75000	36.01145
433.04199	41.00000	35.76748
435.54001	41.25000	35.58968
438.01501	41.50000	35.34780
440.55600	41.75000	35.15707
443.05099	42.00000	34.93668
445.56601	42.25000	34.73321
448.06900	42.50000	34.59192
450.56201	42.75000	34.37134
453.06900	43.00000	34.18080
455.54999	43.25000	34.05435
458.05399	43.50000	33.87237
460.55801	43.75000	33.69476
463.07700	44.00000	33.55975
465.56500	44.25000	33.42055
468.07901	44.50000	33.27508
470.58701	44.75000	33.11231
473.07901	45.00000	32.98186
475.58701	45.25000	32.87252
478.07901	45.50000	32.71412
480.56000	45.75000	32.59622
483.09201	46.00000	32.49353
485.59500	46.25000	32.38857
488.06201	46.50000	32.28569
490.60501	46.75000	32.18301
493.09201	47.00000	32.10162
495.57800	47.25000	31.99874
498.11801	47.50000	31.97117
500.60800	47.75000	31.84890
503.11899	48.00000	31.76561
505.57999	48.25000	31.66901
508.11499	48.50000	31.61767
510.61099	48.75000	31.56633
513.09003	49.00000	31.43778
515.61499	49.25000	31.38644
518.11603	49.50000	31.33510
520.60400	49.75000	31.25580
523.10901	50.00000	31.20465
525.61401	50.25000	31.12725
528.09998	50.50000	31.05024
530.60303	50.75000	30.99662
533.08099	51.00000	30.92607
535.60797	51.25000	30.86617
538.09497	51.50000	30.79543
540.59698	51.75000	30.71195
543.09802	52.00000	30.71214
545.55603	52.25000	30.61991
548.07800	52.50000	30.58131
550.58099	52.75000	30.51723
553.08002	53.00000	30.46589
555.57599	53.25000	30.41454
558.08899	53.50000	30.36301
560.57800	53.75000	30.31813
563.07501	54.00000	30.29874
565.56000	54.25000	30.23465
568.06201	54.50000	30.15745
570.55902	54.75000	30.13178
573.06097	55.00000	30.08044
575.56201	55.25000	30.00970
578.03101	55.50000	29.95817
580.53900	55.75000	29.93040
583.04498	56.00000	29.87678
585.52698	56.25000	29.81269
588.02802	56.50000	29.78056
590.51300	56.75000	29.67787
593.00299	57.00000	29.67768
595.49200	57.25000	29.60067
