# Supplementary material for: Correlation between climatic environment and characteristic components of 14 kinds of huajiao by thermal analysis techniques, GC‐MS and HS‐IMS
Source: Food Sci Nutr. 2024 May 3;12(7):4783–99. doi: 10.1002/fsn3.4126 (PMC11266924; doi:10.1002/fsn3.4126)
Supplement: Supplementary file 1 — Appendix S1. [file FSN3-12-4783-s001.zip › appendix file/appendix file A/data table/Gansu-Wudu.csv]

#EXPORTTYPE:	DATA SINGLE
#FILE:	¸ÊËà-Îä¶¼1.ngb-ds3
#FORMAT:	NETZSCH5
#FTYPE:	ANSI
#IDENTITY:	19
#DECIMAL:	POINT
#SEPARATOR:	COMMA
#MTYPE:	TG
#INSTRUMENT:	NETZSCH STA 449F3
#PROJECT:	Install
#DATE/TIME:	2023/5/12 12:56:24 (UTC+8)
#CORR. FILE:	»¨½·±³¾°.ngb-bs3
#TEMPCAL:	TCALZERO.TCX
#SENSITIVITY:	SENSZERO.EXX
#LABORATORY:	ËÄ´¨ÖÐÑÌ
#OPERATOR:	an
#REMARK:
#SAMPLE:	¸ÊËà-Îä¶¼1
#SAMPLE MASS /mg:	5.1224
#MATERIAL:	Ñõ»¯ÂÁÛáÛö
#REFERENCE:
#REFERENCE MASS /mg:
#TYPE OF CRUCIBLE:	Al2O3 Plate	# 17 mm
#SAMPLE CRUCIBLE MASS /mg:	0
#REFERENCE CRUCIBLE MASS /mg:
#TG RANGE /mg:	35000
#TAU-R:	---
#CORR. CODE:	020
#EXO:	-1
#RANGE:	25¡ãC/10.0(K/min)/600¡ãC
#SEGMENT:	S1/1
#SEG. 1:	25¡ãC/10.0(K/min)/600¡ãC
##Temp./¡ãC	Time/min	Mass/%
28.10700	0.00000	100.00000
28.47000	0.25000	99.91430
28.80000	0.50000	99.74934
29.22400	0.75000	99.56036
29.72000	1.00000	99.45494
30.34600	1.25000	99.24820
31.16700	1.50000	99.15372
32.12400	1.75000	99.04596
33.23700	2.00000	98.91848
34.50400	2.25000	98.77772
35.90000	2.50000	98.63482
37.43300	2.75000	98.39763
39.00000	3.00000	98.17117
40.81400	3.25000	97.86760
42.62900	3.50000	97.64134
44.57900	3.75000	97.33582
46.60100	4.00000	97.04123
48.79300	4.25000	96.74430
51.05300	4.50000	96.40364
53.38600	4.75000	96.02335
55.89100	5.00000	95.69147
58.45800	5.25000	95.29576
61.12400	5.50000	94.91781
63.88500	5.75000	94.55060
66.72800	6.00000	94.17461
69.57400	6.25000	93.79432
72.45800	6.50000	93.33926
75.34100	6.75000	92.92597
78.32200	7.00000	92.47970
81.25500	7.25000	92.02483
84.31000	7.50000	91.52350
87.31200	7.75000	91.08621
90.28400	8.00000	90.61124
93.37400	8.25000	90.20674
96.46200	8.50000	89.78682
99.53600	8.75000	89.40653
102.60700	9.00000	89.13185
105.66000	9.25000	88.80661
108.69300	9.50000	88.58680
111.67100	9.75000	88.39782
114.72900	10.00000	88.23266
117.68500	10.25000	88.12725
120.69000	10.50000	87.99547
123.66000	10.75000	87.88986
126.60000	11.00000	87.78424
129.54500	11.25000	87.70303
132.46500	11.50000	87.57106
135.38000	11.75000	87.48985
138.27100	12.00000	87.38443
141.14500	12.25000	87.30517
144.01199	12.50000	87.15778
146.90300	12.75000	87.05002
149.72900	13.00000	86.91609
152.52499	13.25000	86.79506
155.28200	13.50000	86.65450
158.01401	13.75000	86.48290
160.81100	14.00000	86.34214
163.52499	14.25000	86.18402
166.22400	14.50000	86.06962
168.91100	14.75000	85.82793
171.57700	15.00000	85.69382
174.25200	15.25000	85.50484
176.91100	15.50000	85.26745
179.55200	15.75000	85.10464
182.17900	16.00000	84.86959
184.79300	16.25000	84.66071
187.39200	16.50000	84.38154
190.05299	16.75000	84.07817
192.64999	17.00000	83.73965
195.24300	17.25000	83.39665
197.82800	17.50000	83.02300
200.39700	17.75000	82.51737
202.96400	18.00000	82.06017
205.53101	18.25000	81.53912
208.04100	18.50000	80.90836
210.59700	18.75000	80.25750
213.14200	19.00000	79.59160
215.68600	19.25000	78.82867
218.20200	19.50000	78.04408
220.71899	19.75000	77.27686
223.27600	20.00000	76.46787
225.79800	20.25000	75.64560
228.31900	20.50000	74.84773
230.84399	20.75000	73.96611
233.31900	21.00000	73.20787
235.86099	21.25000	72.40532
238.34900	21.50000	71.64044
240.87100	21.75000	70.94585
243.40500	22.00000	70.24246
245.90800	22.25000	69.54787
248.39700	22.50000	68.91457
250.90199	22.75000	68.28811
253.36900	23.00000	67.68156
255.87399	23.25000	67.04826
258.40601	23.50000	66.41516
260.89700	23.75000	65.79084
263.38599	24.00000	65.13587
265.85999	24.25000	64.53576
268.38300	24.50000	63.92453
270.87201	24.75000	63.29162
273.36700	25.00000	62.66067
275.82700	25.25000	62.04728
278.35800	25.50000	61.44073
280.84601	25.75000	60.79650
283.32901	26.00000	60.15012
285.79300	26.25000	59.50180
288.32199	26.50000	58.85327
290.82300	26.75000	58.19831
293.30499	27.00000	57.55408
295.75500	27.25000	56.83742
298.25000	27.50000	56.13189
300.72699	27.75000	55.36897
303.22400	28.00000	54.58633
305.72299	28.25000	53.82360
308.20700	28.50000	52.97946
310.72000	28.75000	52.16402
313.19000	29.00000	51.23633
315.69501	29.25000	50.40333
318.18500	29.50000	49.54377
320.67801	29.75000	48.68870
323.13501	30.00000	47.92578
325.69901	30.25000	47.09706
328.19000	30.50000	46.40012
330.67200	30.75000	45.66824
333.12900	31.00000	45.02421
335.64899	31.25000	44.40653
338.11899	31.50000	43.82399
340.60699	31.75000	43.32266
343.08200	32.00000	42.79068
345.60199	32.25000	42.28955
348.10101	32.50000	41.88935
350.58899	32.75000	41.48056
353.05899	33.00000	41.10905
355.56201	33.25000	40.72212
358.09299	33.50000	40.39688
360.54300	33.75000	40.05388
363.03699	34.00000	39.74836
365.54199	34.25000	39.42742
368.03699	34.50000	39.16797
370.53900	34.75000	38.82516
373.03601	35.00000	38.53701
375.53500	35.25000	38.20514
378.02600	35.50000	37.86448
380.52600	35.75000	37.58961
383.01099	36.00000	37.26417
385.55099	36.25000	36.96529
388.05399	36.50000	36.66641
390.55499	36.75000	36.31247
392.97000	37.00000	36.01788
395.50500	37.25000	35.68815
397.99600	37.50000	35.37600
400.54599	37.75000	35.01991
403.03699	38.00000	34.70990
405.53500	38.25000	34.39130
408.04099	38.50000	34.06372
410.53799	38.75000	33.75156
413.04099	39.00000	33.46361
415.50699	39.25000	33.10304
418.03699	39.50000	32.81060
420.53900	39.75000	32.51816
423.03699	40.00000	32.21947
425.54800	40.25000	31.90497
428.02899	40.50000	31.63693
430.55200	40.75000	31.35971
433.04901	41.00000	31.06962
435.55600	41.25000	30.82110
438.04800	41.50000	30.54193
440.56201	41.75000	30.30454
443.06400	42.00000	30.07594
445.55600	42.25000	29.85846
448.04999	42.50000	29.67379
450.56000	42.75000	29.43854
453.05899	43.00000	29.22536
455.55499	43.25000	29.02956
458.06500	43.50000	28.86264
460.57101	43.75000	28.67133
463.04999	44.00000	28.51085
465.58701	44.25000	28.38337
468.08701	44.50000	28.23833
470.59000	44.75000	28.07356
473.09900	45.00000	27.93495
475.59000	45.25000	27.81196
478.09500	45.50000	27.69327
480.60101	45.75000	27.53709
483.09698	46.00000	27.42718
485.60501	46.25000	27.34792
488.10101	46.50000	27.21166
490.60501	46.75000	27.09296
493.07700	47.00000	27.01819
495.61301	47.25000	26.90614
498.12100	47.50000	26.88642
500.61401	47.75000	26.75445
503.09299	48.00000	26.67539
505.62299	48.25000	26.57192
508.12799	48.50000	26.53893
510.63101	48.75000	26.48173
513.13397	49.00000	26.34995
515.61298	49.25000	26.32575
518.15399	49.50000	26.25312
520.64502	49.75000	26.14321
523.15601	50.00000	26.11705
525.62299	50.25000	26.06864
528.16498	50.50000	25.92340
530.65601	50.75000	25.92574
533.16400	51.00000	25.79377
535.66400	51.25000	25.82676
538.13300	51.50000	25.69713
540.67200	51.75000	25.64657
543.12402	52.00000	25.61592
545.64301	52.25000	25.52144
548.12598	52.50000	25.47732
550.65100	52.75000	25.43554
553.12500	53.00000	25.37619
555.64001	53.25000	25.27507
558.14301	53.50000	25.24871
560.67603	53.75000	25.22450
563.16302	54.00000	25.18702
565.65399	54.25000	25.12572
568.14801	54.50000	25.06189
570.62500	54.75000	24.97833
573.12903	55.00000	24.92562
575.60901	55.25000	24.82664
578.09900	55.50000	24.82645
580.58301	55.75000	24.77374
583.07898	56.00000	24.74738
585.52802	56.25000	24.65524
588.02600	56.50000	24.62225
590.54700	56.75000	24.54299
593.03302	57.00000	24.48579
595.50702	57.25000	24.45943
