# Supplementary material for: Correlation between climatic environment and characteristic components of 14 kinds of huajiao by thermal analysis techniques, GC‐MS and HS‐IMS
Source: Food Sci Nutr. 2024 May 3;12(7):4783–99. doi: 10.1002/fsn3.4126 (PMC11266924; doi:10.1002/fsn3.4126)
Supplement: Supplementary file 1 — Appendix S1. [file FSN3-12-4783-s001.zip › appendix file/appendix file A/data table/Guangdong-Maoming.csv]

#EXPORTTYPE:	DATA SINGLE
#FILE:	¹ã¶«-Ã¯Ãû.ngb-ds3
#FORMAT:	NETZSCH5
#FTYPE:	ANSI
#IDENTITY:	11
#DECIMAL:	POINT
#SEPARATOR:	COMMA
#MTYPE:	TG
#INSTRUMENT:	NETZSCH STA 449F3
#PROJECT:	Install
#DATE/TIME:	2023/4/27 12:39:03 (UTC+8)
#CORR. FILE:	»¨½·±³¾°.ngb-bs3
#TEMPCAL:	TCALZERO.TCX
#SENSITIVITY:	SENSZERO.EXX
#LABORATORY:	ËÄ´¨ÖÐÑÌ
#OPERATOR:	an
#REMARK:
#SAMPLE:	¹ã¶«-Ã¯Ãû
#SAMPLE MASS /mg:	5.2426
#MATERIAL:	Ñõ»¯ÂÁÛáÛö
#REFERENCE:
#REFERENCE MASS /mg:
#TYPE OF CRUCIBLE:	Al2O3 Plate	# 17 mm
#SAMPLE CRUCIBLE MASS /mg:	0
#REFERENCE CRUCIBLE MASS /mg:
#TG RANGE /mg:	35000
#TAU-R:	---
#CORR. CODE:	020
#EXO:	-1
#RANGE:	25¡ãC/10.0(K/min)/600¡ãC
#SEGMENT:	S1/1
#SEG. 1:	25¡ãC/10.0(K/min)/600¡ãC
##Temp./¡ãC	Time/min	Mass/%
28.09300	0.00000	100.00000
28.42300	0.25000	99.76596
28.70600	0.50000	99.57693
29.16000	0.75000	99.36654
29.64500	1.00000	99.21184
30.25000	1.25000	99.00984
31.07500	1.50000	98.97551
31.97800	1.75000	98.88529
33.13600	2.00000	98.77141
34.38900	2.25000	98.60165
35.76500	2.50000	98.46221
37.24700	2.75000	98.31400
38.87800	3.00000	98.08625
40.55400	3.25000	97.82207
42.40500	3.50000	97.62026
44.33200	3.75000	97.33033
46.38200	4.00000	97.10048
48.51200	4.25000	96.81036
50.77500	4.50000	96.56125
53.14000	4.75000	96.25644
55.61000	5.00000	95.98997
58.17300	5.25000	95.66780
60.78900	5.50000	95.40800
63.53300	5.75000	95.11159
66.35500	6.00000	94.81727
69.21700	6.25000	94.57464
72.10800	6.50000	94.28890
75.01900	6.75000	94.03769
77.98000	7.00000	93.77332
80.96700	7.25000	93.49845
83.98400	7.50000	93.26002
87.01500	7.75000	93.03666
90.09600	8.00000	92.83047
93.15000	8.25000	92.59852
96.25100	8.50000	92.39004
99.34400	8.75000	92.19471
102.41000	9.00000	92.03353
105.48000	9.25000	91.84241
108.52700	9.50000	91.68352
111.57500	9.75000	91.52901
114.58800	10.00000	91.34838
117.56300	10.25000	91.21314
120.52400	10.50000	91.02850
123.55000	10.75000	90.83947
126.50800	11.00000	90.70194
129.45700	11.25000	90.51291
132.39101	11.50000	90.31530
135.32001	11.75000	90.05761
138.24699	12.00000	89.84512
141.11501	12.25000	89.60459
143.99699	12.50000	89.32724
146.83701	12.75000	89.02663
149.66701	13.00000	88.67222
152.48500	13.25000	88.29627
155.24300	13.50000	87.90772
158.01801	13.75000	87.50162
160.80099	14.00000	87.10201
163.53500	14.25000	86.63182
166.23100	14.50000	86.23221
168.93600	14.75000	85.78549
171.60201	15.00000	85.39675
174.28200	15.25000	85.04254
176.93401	15.50000	84.67726
179.58400	15.75000	84.37455
182.24500	16.00000	84.08461
184.87199	16.25000	83.79888
187.45200	16.50000	83.53470
190.08200	16.75000	83.26403
192.70799	17.00000	82.96113
195.30299	17.25000	82.75054
197.88400	17.50000	82.40701
200.47099	17.75000	82.06768
203.03200	18.00000	81.79491
205.60100	18.25000	81.42544
208.14400	18.50000	81.08820
210.69501	18.75000	80.73380
213.22600	19.00000	80.28078
215.78200	19.25000	79.86610
218.31000	19.50000	79.39362
220.81900	19.75000	78.88681
223.34801	20.00000	78.36474
225.86700	20.25000	77.83848
228.40300	20.50000	77.29504
230.88400	20.75000	76.67646
233.42700	21.00000	76.16545
235.91200	21.25000	75.54668
238.44501	21.50000	74.95823
240.94600	21.75000	74.41270
243.45599	22.00000	73.80708
245.94600	22.25000	73.23370
248.44400	22.50000	72.62561
250.93700	22.75000	72.01999
253.44701	23.00000	71.47885
255.91100	23.25000	70.83222
258.43399	23.50000	70.22661
260.94699	23.75000	69.63587
263.43100	24.00000	69.00450
265.93500	24.25000	68.41167
268.42401	24.50000	67.82741
270.91901	24.75000	67.20024
273.41599	25.00000	66.63106
275.86200	25.25000	66.06836
278.38800	25.50000	65.43700
280.88199	25.75000	64.82490
283.36700	26.00000	64.27059
285.85300	26.25000	63.63922
288.33099	26.50000	63.08072
290.83099	26.75000	62.48159
293.31500	27.00000	61.88647
295.78500	27.25000	61.23145
298.30600	27.50000	60.60218
300.79501	27.75000	59.98131
303.28601	28.00000	59.31770
305.77802	28.25000	58.62397
308.22800	28.50000	57.93003
310.75201	28.75000	57.13978
313.22101	29.00000	56.36879
315.71701	29.25000	55.53103
318.21201	29.50000	54.66124
320.68799	29.75000	53.77637
323.20599	30.00000	52.88063
325.69000	30.25000	52.01942
328.17300	30.50000	51.18796
330.67801	30.75000	50.44920
333.15601	31.00000	49.76634
335.65100	31.25000	49.13268
338.13400	31.50000	48.54843
340.62900	31.75000	48.03075
343.11801	32.00000	47.47663
345.60101	32.25000	47.00187
348.10101	32.50000	46.51871
350.59299	32.75000	46.04833
353.08301	33.00000	45.57147
355.53799	33.25000	45.13123
358.03900	33.50000	44.71465
360.57001	33.75000	44.34498
363.06000	34.00000	43.97570
365.55701	34.25000	43.60184
368.04001	34.50000	43.26479
370.54199	34.75000	42.89742
373.00500	35.00000	42.61817
375.53201	35.25000	42.24431
378.00800	35.50000	41.92862
380.53000	35.75000	41.61294
383.01999	36.00000	41.31652
385.52600	36.25000	40.98157
388.03400	36.50000	40.66570
390.51099	36.75000	40.35002
393.02499	37.00000	40.06008
395.51401	37.25000	39.74440
398.00800	37.50000	39.49300
400.50500	37.75000	39.11513
403.00201	38.00000	38.83150
405.50900	38.25000	38.61252
407.97699	38.50000	38.32888
410.50500	38.75000	38.03895
413.00500	39.00000	37.76199
415.48199	39.25000	37.47206
418.01199	39.50000	37.20978
420.53601	39.75000	36.93072
423.02899	40.00000	36.70736
425.52802	40.25000	36.47331
428.03101	40.50000	36.22191
430.53400	40.75000	35.97490
433.00699	41.00000	35.71491
435.53601	41.25000	35.50223
438.03699	41.50000	35.27029
440.54099	41.75000	35.03185
443.03000	42.00000	34.80220
445.53500	42.25000	34.60459
448.04401	42.50000	34.43063
450.53799	42.75000	34.23511
453.05600	43.00000	34.03540
455.55099	43.25000	33.87212
458.04901	43.50000	33.68100
460.55899	43.75000	33.46622
463.06799	44.00000	33.34376
465.55399	44.25000	33.17400
468.04700	44.50000	32.98955
470.57599	44.75000	32.88426
473.07800	45.00000	32.73605
475.57001	45.25000	32.57487
478.06699	45.50000	32.43105
480.59000	45.75000	32.28265
483.08801	46.00000	32.13444
485.60501	46.25000	32.01846
488.09601	46.50000	31.95189
490.60300	46.75000	31.81227
493.07901	47.00000	31.73063
495.60599	47.25000	31.61904
498.11899	47.50000	31.56544
500.61700	47.75000	31.46225
503.11899	48.00000	31.36573
505.61600	48.25000	31.27532
508.11801	48.50000	31.23660
510.64401	48.75000	31.13360
513.14001	49.00000	31.03060
515.61902	49.25000	30.97890
518.14697	49.50000	30.90165
520.64301	49.75000	30.83069
523.13599	50.00000	30.79865
525.63202	50.25000	30.66971
528.14899	50.50000	30.61801
530.65997	50.75000	30.53866
533.15601	51.00000	30.47839
535.62903	51.25000	30.39694
538.15198	51.50000	30.31950
540.65698	51.75000	30.29375
543.15198	52.00000	30.26380
545.63397	52.25000	30.11349
548.14203	52.50000	30.12627
550.64697	52.75000	30.06199
553.15900	53.00000	29.98455
555.61603	53.25000	29.93953
558.12201	53.50000	29.87716
560.63702	53.75000	29.87716
563.13300	54.00000	29.80849
565.63098	54.25000	29.74612
568.14899	54.50000	29.66887
570.64398	54.75000	29.61737
573.11902	55.00000	29.56586
575.65002	55.25000	29.47984
578.14001	55.50000	29.46687
580.62903	55.75000	29.43253
583.13098	56.00000	29.35089
585.61603	56.25000	29.28871
588.12299	56.50000	29.24141
590.60498	56.75000	29.15977
593.10101	57.00000	29.11895
595.59998	57.25000	29.09320
