# Supplementary material for: Correlation between climatic environment and characteristic components of 14 kinds of huajiao by thermal analysis techniques, GC‐MS and HS‐IMS
Source: Food Sci Nutr. 2024 May 3;12(7):4783–99. doi: 10.1002/fsn3.4126 (PMC11266924; doi:10.1002/fsn3.4126)
Supplement: Supplementary file 1 — Appendix S1. [file FSN3-12-4783-s001.zip › appendix file/appendix file A/data table/Hebei - Cangzhou.csv]

#EXPORTTYPE:	DATA SINGLE
#FILE:	ºÓ±±-²×ÖÝ2.ngb-ds3
#FORMAT:	NETZSCH5
#FTYPE:	ANSI
#IDENTITY:	2
#DECIMAL:	POINT
#SEPARATOR:	COMMA
#MTYPE:	TG
#INSTRUMENT:	NETZSCH STA 449F3
#PROJECT:	Install
#DATE/TIME:	2023/5/11 17:30:05 (UTC+8)
#CORR. FILE:	»¨½·±³¾°.ngb-bs3
#TEMPCAL:	TCALZERO.TCX
#SENSITIVITY:	SENSZERO.EXX
#LABORATORY:	ËÄ´¨ÖÐÑÌ
#OPERATOR:	an
#REMARK:
#SAMPLE:	ºÓ±±-²×ÖÝ2
#SAMPLE MASS /mg:	5.0908
#MATERIAL:	Ñõ»¯ÂÁÛáÛö
#REFERENCE:
#REFERENCE MASS /mg:
#TYPE OF CRUCIBLE:	Al2O3 Plate	# 17 mm
#SAMPLE CRUCIBLE MASS /mg:	0
#REFERENCE CRUCIBLE MASS /mg:
#TG RANGE /mg:	35000
#TAU-R:	---
#CORR. CODE:	020
#EXO:	-1
#RANGE:	25¡ãC/10.0(K/min)/600¡ãC
#SEGMENT:	S1/1
#SEG. 1:	25¡ãC/10.0(K/min)/600¡ãC
##Temp./¡ãC	Time/min	Mass/%
32.23200	0.00000	100.00000
32.73000	0.25000	99.81634
33.23400	0.50000	99.54212
33.80100	0.75000	99.28341
34.38700	1.00000	99.07107
35.07300	1.25000	98.75678
35.83500	1.50000	98.55563
36.63000	1.75000	98.33877
37.59900	2.00000	98.12426
38.55600	2.25000	97.89640
39.60600	2.50000	97.68641
40.72200	2.75000	97.47859
41.94300	3.00000	97.23737
43.24900	3.25000	97.01167
44.69900	3.50000	96.80384
46.21200	3.75000	96.61134
47.90500	4.00000	96.42767
49.73700	4.25000	96.23537
51.73400	4.50000	96.05170
53.83500	4.75000	95.81736
56.14000	5.00000	95.65589
58.51000	5.25000	95.40367
60.99700	5.50000	95.19133
63.55800	5.75000	94.94362
66.22400	6.00000	94.77116
68.95200	6.25000	94.55213
71.71900	6.50000	94.33527
74.53600	6.75000	94.14512
77.41300	7.00000	93.93042
80.33000	7.25000	93.77131
83.25200	7.50000	93.55897
86.26300	7.75000	93.39750
89.28300	8.00000	93.25803
92.34300	8.25000	93.13212
95.42700	8.50000	92.99933
98.49700	8.75000	92.86654
101.60900	9.00000	92.76047
104.69700	9.25000	92.65420
107.77200	9.50000	92.60116
110.81300	9.75000	92.52161
113.85600	10.00000	92.41534
116.86100	10.25000	92.36014
119.90000	10.50000	92.26055
122.90300	10.75000	92.22735
125.89400	11.00000	92.14760
128.85699	11.25000	92.11440
131.84801	11.50000	91.98849
134.76801	11.75000	91.93329
137.74100	12.00000	91.82702
140.67101	12.25000	91.76966
143.56700	12.50000	91.66320
146.46800	12.75000	91.55712
149.28400	13.00000	91.43769
152.16499	13.25000	91.25854
154.97600	13.50000	91.13695
157.76601	13.75000	90.94209
160.55099	14.00000	90.78062
163.31000	14.25000	90.60383
166.00900	14.50000	90.40249
168.75999	14.75000	90.17247
171.48199	15.00000	89.98232
174.14400	15.25000	89.77666
176.80400	15.50000	89.56215
179.51500	15.75000	89.31877
182.17300	16.00000	89.03787
184.81100	16.25000	88.81453
187.41600	16.50000	88.50927
190.07700	16.75000	88.23269
192.70000	17.00000	87.84336
195.26700	17.25000	87.57347
197.89301	17.50000	87.22853
200.47600	17.75000	86.80816
203.06900	18.00000	86.40783
205.64799	18.25000	85.96999
208.20500	18.50000	85.50994
210.69901	18.75000	85.01454
213.30800	19.00000	84.49242
215.84599	19.25000	83.97934
218.38300	19.50000	83.41970
220.91200	19.75000	82.88894
223.44099	20.00000	82.31378
225.96800	20.25000	81.76731
228.49400	20.50000	81.24754
230.98199	20.75000	80.62151
233.51500	21.00000	80.12395
236.02699	21.25000	79.55312
238.49899	21.50000	78.98916
241.03300	21.75000	78.42972
243.54100	22.00000	77.81488
246.04700	22.25000	77.20437
248.54100	22.50000	76.51843
251.04601	22.75000	75.87923
253.53600	23.00000	75.18268
256.02701	23.25000	74.43702
258.51300	23.50000	73.71828
261.03101	23.75000	72.95062
263.50000	24.00000	72.17215
265.98801	24.25000	71.43573
268.50500	24.50000	70.67907
270.95300	24.75000	69.88960
273.46899	25.00000	69.14630
275.96500	25.25000	68.39868
278.46301	25.50000	67.62238
280.93500	25.75000	66.87259
283.43600	26.00000	66.11829
285.92599	26.25000	65.32863
288.43399	26.50000	64.59437
290.90399	26.75000	63.79135
293.39301	27.00000	62.97969
295.87500	27.25000	62.16783
298.33899	27.50000	61.33181
300.84100	27.75000	60.43805
303.34698	28.00000	59.54663
305.83401	28.25000	58.50259
308.31100	28.50000	57.52495
310.78699	28.75000	56.42355
313.28799	29.00000	55.31547
315.76001	29.25000	54.16300
318.26401	29.50000	53.02605
320.73700	29.75000	51.86277
323.25800	30.00000	50.72798
325.73700	30.25000	49.63522
328.22699	30.50000	48.59334
330.71301	30.75000	47.63357
333.20001	31.00000	46.71564
335.69299	31.25000	45.85291
338.16199	31.50000	45.07877
340.65799	31.75000	44.40638
343.14700	32.00000	43.71631
345.64301	32.25000	43.14784
348.12299	32.50000	42.60804
350.61200	32.75000	42.14367
353.08301	33.00000	41.66143
355.60699	33.25000	41.21238
358.10501	33.50000	40.83857
360.59799	33.75000	40.46240
363.08801	34.00000	40.10647
365.57901	34.25000	39.79237
368.07300	34.50000	39.48044
370.57300	34.75000	39.16418
373.06799	35.00000	38.87660
375.57599	35.25000	38.53579
378.06699	35.50000	38.27945
380.56799	35.75000	37.96751
383.03900	36.00000	37.73297
385.56799	36.25000	37.42555
388.06400	36.50000	37.14681
390.55099	36.75000	36.87259
393.04901	37.00000	36.63825
395.54401	37.25000	36.39271
398.05099	37.50000	36.13833
400.53101	37.75000	35.87079
403.03101	38.00000	35.62525
405.55600	38.25000	35.41290
408.05801	38.50000	35.18268
410.56500	38.75000	34.98154
413.06201	39.00000	34.74699
415.56500	39.25000	34.50813
418.06601	39.50000	34.29343
420.53101	39.75000	34.08344
423.05801	40.00000	33.88230
425.56699	40.25000	33.69411
428.06100	40.50000	33.51281
430.56500	40.75000	33.29143
433.07001	41.00000	33.06376
435.57901	41.25000	32.92646
438.08701	41.50000	32.75183
440.56400	41.75000	32.51080
443.10501	42.00000	32.32282
445.59201	42.25000	32.17451
448.10101	42.50000	32.00204
450.57599	42.75000	31.83606
453.10400	43.00000	31.66811
455.60599	43.25000	31.53748
458.10699	43.50000	31.37385
460.62601	43.75000	31.18370
463.11301	44.00000	31.06643
465.61200	44.25000	30.96016
468.13000	44.50000	30.81205
470.63400	44.75000	30.67278
473.13400	45.00000	30.53783
475.63599	45.25000	30.45592
478.14200	45.50000	30.31665
480.63000	45.75000	30.20154
483.14401	46.00000	30.06659
485.62201	46.25000	30.00688
488.15399	46.50000	29.90728
490.67300	46.75000	29.80121
493.17200	47.00000	29.71930
495.68100	47.25000	29.61087
498.15799	47.50000	29.60890
500.68100	47.75000	29.47592
503.17401	48.00000	29.42308
505.67099	48.25000	29.31013
508.20401	48.50000	29.27025
510.71201	48.75000	29.21722
513.16498	49.00000	29.11095
515.70300	49.25000	29.08443
518.17700	49.50000	28.97835
520.70099	49.75000	28.92532
523.20697	50.00000	28.87228
525.69800	50.25000	28.81905
528.19501	50.50000	28.73949
530.69299	50.75000	28.65974
533.19397	51.00000	28.60670
535.68799	51.25000	28.55367
538.15198	51.50000	28.50063
540.66199	51.75000	28.39436
543.17700	52.00000	28.39455
545.64301	52.25000	28.27945
548.14301	52.50000	28.25941
550.61298	52.75000	28.21973
553.12299	53.00000	28.14017
555.62201	53.25000	28.08714
558.07501	53.50000	28.03390
560.61401	53.75000	28.00739
563.06097	54.00000	27.94099
565.57397	54.25000	27.90131
568.08502	54.50000	27.82156
570.55499	54.75000	27.76636
573.01898	55.00000	27.71333
575.53497	55.25000	27.64006
578.01099	55.50000	27.64006
580.50000	55.75000	27.58702
582.99103	56.00000	27.53398
585.47998	56.25000	27.46779
587.95697	56.50000	27.43439
590.46100	56.75000	27.36151
592.94098	57.00000	27.32832
595.42902	57.25000	27.28844
