# Supplementary material for: Correlation between climatic environment and characteristic components of 14 kinds of huajiao by thermal analysis techniques, GC‐MS and HS‐IMS
Source: Food Sci Nutr. 2024 May 3;12(7):4783–99. doi: 10.1002/fsn3.4126 (PMC11266924; doi:10.1002/fsn3.4126)
Supplement: Supplementary file 1 — Appendix S1. [file FSN3-12-4783-s001.zip › appendix file/appendix file A/data table/Henan - Zhumadian.csv]

#EXPORTTYPE:	DATA SINGLE
#FILE:	ºÓÄÏ-×¤Âíµê1.ngb-ds3
#FORMAT:	NETZSCH5
#FTYPE:	ANSI
#IDENTITY:	18
#DECIMAL:	POINT
#SEPARATOR:	COMMA
#MTYPE:	TG
#INSTRUMENT:	NETZSCH STA 449F3
#PROJECT:	Install
#DATE/TIME:	2023/5/12 9:53:09 (UTC+8)
#CORR. FILE:	»¨½·±³¾°.ngb-bs3
#TEMPCAL:	TCALZERO.TCX
#SENSITIVITY:	SENSZERO.EXX
#LABORATORY:	ËÄ´¨ÖÐÑÌ
#OPERATOR:	an
#REMARK:
#SAMPLE:	ºÓÄÏ-×¤Âíµê1
#SAMPLE MASS /mg:	5.3177
#MATERIAL:	Ñõ»¯ÂÁÛáÛö
#REFERENCE:
#REFERENCE MASS /mg:
#TYPE OF CRUCIBLE:	Al2O3 Plate	# 17 mm
#SAMPLE CRUCIBLE MASS /mg:	0
#REFERENCE CRUCIBLE MASS /mg:
#TG RANGE /mg:	35000
#TAU-R:	---
#CORR. CODE:	020
#EXO:	-1
#RANGE:	25¡ãC/10.0(K/min)/600¡ãC
#SEGMENT:	S1/1
#SEG. 1:	25¡ãC/10.0(K/min)/600¡ãC
##Temp./¡ãC	Time/min	Mass/%
31.35900	0.00000	100.00000
31.90700	0.25000	99.72037
32.44700	0.50000	99.45785
33.02500	0.75000	99.21658
33.67400	1.00000	98.98358
34.38900	1.25000	98.70828
35.16600	1.50000	98.51571
36.02300	1.75000	98.31431
36.98800	2.00000	98.11535
38.00100	2.25000	97.91000
39.09000	2.50000	97.70239
40.18800	2.75000	97.52882
41.39500	3.00000	97.28529
42.81700	3.25000	97.06922
44.26600	3.50000	96.91483
45.86600	3.75000	96.70515
47.58500	4.00000	96.52293
49.45300	4.25000	96.35143
51.48000	4.50000	96.17560
53.62000	4.75000	95.94919
55.89800	5.00000	95.80721
58.29400	5.25000	95.55315
60.80400	5.50000	95.36266
63.41400	5.75000	95.13173
66.06500	6.00000	94.93484
68.81000	6.25000	94.71031
71.63100	6.50000	94.46904
74.47000	6.75000	94.24883
77.35500	7.00000	94.01151
80.25500	7.25000	93.82101
83.18100	7.50000	93.58802
86.23000	7.75000	93.37646
89.23400	8.00000	93.19838
92.30200	8.25000	93.03327
95.39300	8.50000	92.84691
98.45100	8.75000	92.68800
101.53400	9.00000	92.56107
104.62300	9.25000	92.40649
107.75200	9.50000	92.30494
110.79500	9.75000	92.17575
113.85300	10.00000	92.02324
116.87900	10.25000	91.94483
119.89000	10.50000	91.81789
122.91000	10.75000	91.72048
125.90000	11.00000	91.61235
128.84900	11.25000	91.52340
131.84801	11.50000	91.38368
134.81000	11.75000	91.26521
137.75800	12.00000	91.14674
140.68600	12.25000	91.04500
143.58800	12.50000	90.87970
146.46899	12.75000	90.70820
149.30901	13.00000	90.54535
152.18100	13.25000	90.38851
154.98199	13.50000	90.21494
157.79201	13.75000	89.96277
160.57201	14.00000	89.77227
163.33800	14.25000	89.56485
166.07401	14.50000	89.35310
168.79201	14.75000	89.10112
171.45599	15.00000	88.92736
174.19800	15.25000	88.66070
176.87500	15.50000	88.42150
179.54401	15.75000	88.17797
182.19800	16.00000	87.92805
184.85800	16.25000	87.64635
187.50000	16.50000	87.30767
190.11200	16.75000	87.05982
192.69701	17.00000	86.67225
195.34399	17.25000	86.36309
197.94200	17.50000	85.99902
200.50400	17.75000	85.53736
203.11400	18.00000	85.14132
205.68600	18.25000	84.66706
208.21600	18.50000	84.18207
210.79700	18.75000	83.63165
213.35001	19.00000	83.06843
215.88100	19.25000	82.47118
218.39200	19.50000	81.86133
220.95399	19.75000	81.23042
223.47900	20.00000	80.63749
226.00700	20.25000	80.01486
228.49100	20.50000	79.42193
231.03799	20.75000	78.75905
233.54800	21.00000	78.16631
236.06300	21.25000	77.52882
238.56799	21.50000	76.92123
241.06300	21.75000	76.31138
243.57300	22.00000	75.67821
246.05800	22.25000	75.07908
248.56599	22.50000	74.39908
251.06900	22.75000	73.76817
253.52800	23.00000	73.18803
256.06000	23.25000	72.49130
258.56201	23.50000	71.84328
261.05701	23.75000	71.20597
263.54001	24.00000	70.51150
266.03699	24.25000	69.88266
268.52200	24.50000	69.25776
271.01401	24.75000	68.59300
273.51300	25.00000	67.99594
275.98001	25.25000	67.36277
278.49500	25.50000	66.72546
280.97101	25.75000	66.10283
283.43100	26.00000	65.47173
285.95200	26.25000	64.79211
288.44000	26.50000	64.22683
290.91901	26.75000	63.55981
293.40201	27.00000	62.93717
295.90399	27.25000	62.25323
298.39700	27.50000	61.56496
300.88501	27.75000	60.86203
303.34299	28.00000	60.14630
305.82501	28.25000	59.37962
308.29099	28.50000	58.66390
310.81900	28.75000	57.82331
313.34299	29.00000	56.94887
315.81299	29.25000	56.11674
318.32199	29.50000	55.25904
320.80301	29.75000	54.41206
323.28500	30.00000	53.58839
325.70401	30.25000	52.77319
328.26599	30.50000	52.01929
330.73401	30.75000	51.35434
333.24100	31.00000	50.66194
335.72299	31.25000	49.97160
338.20801	31.50000	49.34483
340.70001	31.75000	48.74777
343.19800	32.00000	48.14205
345.67999	32.25000	47.57884
348.16101	32.50000	47.04741
350.65900	32.75000	46.52425
353.14999	33.00000	45.99714
355.63400	33.25000	45.52062
358.09799	33.50000	45.06535
360.61499	33.75000	44.63546
363.11499	34.00000	44.22683
365.60901	34.25000	43.84978
368.10599	34.50000	43.47726
370.59500	34.75000	43.08987
373.09500	35.00000	42.77846
375.54700	35.25000	42.36963
378.04901	35.50000	42.05220
380.57300	35.75000	41.65184
383.08701	36.00000	41.36168
385.56601	36.25000	41.02300
388.03500	36.50000	40.67774
390.53400	36.75000	40.32627
393.04199	37.00000	40.01937
395.54800	37.25000	39.69536
398.02100	37.50000	39.37134
400.58701	37.75000	39.00935
403.06699	38.00000	38.69586
405.57199	38.25000	38.40156
408.06799	38.50000	38.06270
410.54001	38.75000	37.78532
413.03101	39.00000	37.45285
415.56799	39.25000	37.13955
418.06699	39.50000	36.83247
420.57800	39.75000	36.54663
423.08499	40.00000	36.27358
425.58200	40.25000	35.97909
428.08401	40.50000	35.71657
430.55301	40.75000	35.43694
433.07700	41.00000	35.17649
435.57199	41.25000	34.94349
438.09500	41.50000	34.67683
440.59601	41.75000	34.43538
443.10001	42.00000	34.18771
445.61099	42.25000	33.98217
448.08801	42.50000	33.81706
450.60300	42.75000	33.56094
453.08899	43.00000	33.35333
455.60300	43.25000	33.20515
458.07901	43.50000	32.97854
460.59000	43.75000	32.84089
463.10199	44.00000	32.67578
465.60901	44.25000	32.54866
468.11099	44.50000	32.36662
470.61401	44.75000	32.22277
473.13199	45.00000	32.08718
475.63800	45.25000	31.95592
478.13199	45.50000	31.79927
480.63501	45.75000	31.69321
483.13800	46.00000	31.56402
485.64801	46.25000	31.46022
488.16599	46.50000	31.36920
490.66800	46.75000	31.26333
493.18900	47.00000	31.16159
495.68399	47.25000	31.02187
498.20099	47.50000	31.00513
500.66501	47.75000	30.87575
503.11700	48.00000	30.80618
505.68100	48.25000	30.67886
508.16199	48.50000	30.64915
510.66000	48.75000	30.57299
513.19598	49.00000	30.47144
515.70001	49.25000	30.43327
518.18103	49.50000	30.34432
520.70697	49.75000	30.29355
523.18201	50.00000	30.24277
525.71100	50.25000	30.14104
528.18201	50.50000	30.07748
530.71899	50.75000	29.98853
533.22601	51.00000	29.93776
535.69800	51.25000	29.88698
538.22601	51.50000	29.81063
540.69299	51.75000	29.73240
543.18597	52.00000	29.71980
545.70398	52.25000	29.64139
548.18103	52.50000	29.59268
550.66602	52.75000	29.50373
553.18298	53.00000	29.45296
555.67798	53.25000	29.40219
558.17200	53.50000	29.33223
560.67102	53.75000	29.30684
563.16302	54.00000	29.26660
565.65503	54.25000	29.22429
568.14001	54.50000	29.12274
570.63501	54.75000	29.07178
573.12299	55.00000	29.02101
575.60498	55.25000	28.95105
578.09399	55.50000	28.92566
580.58698	55.75000	28.89388
583.10699	56.00000	28.82393
585.58301	56.25000	28.76055
588.08899	56.50000	28.74137
590.56299	56.75000	28.63983
593.04602	57.00000	28.61444
595.50500	57.25000	28.56348
