# Supplementary material for: Correlation between climatic environment and characteristic components of 14 kinds of huajiao by thermal analysis techniques, GC‐MS and HS‐IMS
Source: Food Sci Nutr. 2024 May 3;12(7):4783–99. doi: 10.1002/fsn3.4126 (PMC11266924; doi:10.1002/fsn3.4126)
Supplement: Supplementary file 1 — Appendix S1. [file FSN3-12-4783-s001.zip › appendix file/appendix file A/data table/Jiangsu-Taizhou.csv]

#EXPORTTYPE:	DATA SINGLE
#FILE:	½­ËÕ-Ì©ÖÝ.ngb-ds3
#FORMAT:	NETZSCH5
#FTYPE:	ANSI
#IDENTITY:	13
#DECIMAL:	POINT
#SEPARATOR:	COMMA
#MTYPE:	TG
#INSTRUMENT:	NETZSCH STA 449F3
#PROJECT:	Install
#DATE/TIME:	2023/4/28 9:09:14 (UTC+8)
#CORR. FILE:	»¨½·±³¾°.ngb-bs3
#TEMPCAL:	TCALZERO.TCX
#SENSITIVITY:	SENSZERO.EXX
#LABORATORY:	ËÄ´¨ÖÐÑÌ
#OPERATOR:	an
#REMARK:
#SAMPLE:	½­ËÕ-Ì©ÖÝ
#SAMPLE MASS /mg:	5.3498
#MATERIAL:	Ñõ»¯ÂÁÛáÛö
#REFERENCE:
#REFERENCE MASS /mg:
#TYPE OF CRUCIBLE:	Al2O3 Plate	# 17 mm
#SAMPLE CRUCIBLE MASS /mg:	0
#REFERENCE CRUCIBLE MASS /mg:
#TG RANGE /mg:	35000
#TAU-R:	---
#CORR. CODE:	020
#EXO:	-1
#RANGE:	25¡ãC/10.0(K/min)/600¡ãC
#SEGMENT:	S1/1
#SEG. 1:	25¡ãC/10.0(K/min)/600¡ãC
##Temp./¡ãC	Time/min	Mass/%
29.80500	0.00000	100.00000
30.35400	0.25000	99.65887
30.91400	0.50000	99.38110
31.52700	0.75000	99.01716
32.17300	1.00000	98.81080
32.90400	1.25000	98.46125
33.75400	1.50000	98.26984
34.65400	1.75000	98.03619
35.68700	2.00000	97.83207
36.76700	2.25000	97.57094
37.87300	2.50000	97.37112
39.18000	2.75000	97.13541
40.49800	3.00000	96.89334
41.99200	3.25000	96.62174
43.52900	3.50000	96.40491
45.16500	3.75000	96.19032
47.02300	4.00000	95.93985
48.99600	4.25000	95.70601
51.01600	4.50000	95.48712
53.27100	4.75000	95.21365
55.60600	5.00000	95.00318
58.06600	5.25000	94.68522
60.62200	5.50000	94.41811
63.24600	5.75000	94.13810
65.98600	6.00000	93.86444
68.74600	6.25000	93.57826
71.54000	6.50000	93.29190
74.44600	6.75000	92.99525
77.34300	7.00000	92.69618
80.26300	7.25000	92.44589
83.29500	7.50000	92.15111
86.30800	7.75000	91.91970
89.35700	8.00000	91.65651
92.40900	8.25000	91.43968
95.54000	8.50000	91.20808
98.60200	8.75000	91.01649
101.74400	9.00000	90.80620
104.84700	9.25000	90.62301
107.91500	9.50000	90.49460
110.98700	9.75000	90.34955
114.02900	10.00000	90.16617
117.04600	10.25000	90.06318
120.07100	10.50000	89.90953
123.08300	10.75000	89.78336
126.06900	11.00000	89.68204
129.06100	11.25000	89.54746
132.01401	11.50000	89.39587
134.97200	11.75000	89.24240
137.89900	12.00000	89.08875
140.82201	12.25000	88.95398
143.73199	12.50000	88.77285
146.62100	12.75000	88.58331
149.45000	13.00000	88.39826
152.30299	13.25000	88.17507
155.12100	13.50000	87.98366
157.92400	13.75000	87.73730
160.68900	14.00000	87.53318
163.43300	14.25000	87.31205
166.17799	14.50000	87.08905
168.89101	14.75000	86.84063
171.58099	15.00000	86.63221
174.26601	15.25000	86.38603
176.93500	15.50000	86.09144
179.57001	15.75000	85.85779
182.25301	16.00000	85.54843
184.89301	16.25000	85.26001
187.54100	16.50000	84.93177
190.15800	16.75000	84.60541
192.76100	17.00000	84.18857
195.34100	17.25000	83.82444
197.94701	17.50000	83.36349
200.50600	17.75000	82.89843
203.11000	18.00000	82.36588
205.68600	18.25000	81.83128
208.24200	18.50000	81.25463
210.78500	18.75000	80.62096
213.33800	19.00000	79.96430
215.85600	19.25000	79.26558
218.41800	19.50000	78.54780
220.91600	19.75000	77.79861
223.48199	20.00000	77.06606
225.99200	20.25000	76.32080
228.52800	20.50000	75.63049
231.03799	20.75000	74.82635
233.53900	21.00000	74.14875
236.02200	21.25000	73.40779
238.54800	21.50000	72.71748
241.05000	21.75000	72.05877
243.53400	22.00000	71.37893
246.03799	22.25000	70.77274
248.51900	22.50000	70.12842
251.04201	22.75000	69.48858
253.53400	23.00000	68.92669
256.00400	23.25000	68.24461
258.52600	23.50000	67.65113
261.04401	23.75000	67.05765
263.53299	24.00000	66.44099
266.01300	24.25000	65.88097
268.50800	24.50000	65.28524
270.98700	24.75000	64.69195
273.48700	25.00000	64.11716
275.95001	25.25000	63.52798
278.46701	25.50000	62.95749
280.94400	25.75000	62.37878
283.45700	26.00000	61.79352
285.90701	26.25000	61.18528
288.39700	26.50000	60.60432
290.92001	26.75000	59.98972
293.39301	27.00000	59.41512
295.85699	27.25000	58.81098
298.37299	27.50000	58.14386
300.83499	27.75000	57.46813
303.34500	28.00000	56.85558
305.82800	28.25000	56.12939
308.32501	28.50000	55.44319
310.81100	28.75000	54.68130
313.30600	29.00000	53.89211
315.79401	29.25000	53.11750
318.27899	29.50000	52.34084
320.76901	29.75000	51.61053
323.23300	30.00000	50.90340
325.74399	30.25000	50.19197
328.23001	30.50000	49.51194
330.72198	30.75000	48.89529
333.17001	31.00000	48.31022
335.68100	31.25000	47.68926
338.17599	31.50000	47.12943
340.67499	31.75000	46.64735
343.14301	32.00000	46.14229
345.65100	32.25000	45.69816
348.14200	32.50000	45.25608
350.63300	32.75000	44.81401
353.12100	33.00000	44.43736
355.60101	33.25000	44.04595
358.10199	33.50000	43.68593
360.60001	33.75000	43.34685
363.08600	34.00000	43.02703
365.59500	34.25000	42.69861
368.09900	34.50000	42.38719
370.56100	34.75000	42.05054
373.08401	35.00000	41.74530
375.58801	35.25000	41.42304
378.05801	35.50000	41.12228
380.57901	35.75000	40.78751
383.07300	36.00000	40.46974
385.58099	36.25000	40.18337
388.09399	36.50000	39.86560
390.58200	36.75000	39.52466
393.08099	37.00000	39.25324
395.57401	37.25000	38.94164
398.06299	37.50000	38.62387
400.56601	37.75000	38.32068
403.06900	38.00000	38.00497
405.53799	38.25000	37.73973
408.07501	38.50000	37.47037
410.56400	38.75000	37.17784
413.06500	39.00000	36.88530
415.56299	39.25000	36.63277
418.06000	39.50000	36.32117
420.54199	39.75000	36.06845
423.05701	40.00000	35.84975
425.56900	40.25000	35.56768
428.07199	40.50000	35.33403
430.57700	40.75000	35.08972
433.05099	41.00000	34.83719
435.58499	41.25000	34.59513
438.08301	41.50000	34.35306
440.58099	41.75000	34.16782
443.05301	42.00000	33.92800
445.58701	42.25000	33.71958
448.06299	42.50000	33.54910
450.59799	42.75000	33.35545
453.09698	43.00000	33.13657
455.60599	43.25000	32.98497
458.10999	43.50000	32.81450
460.59698	43.75000	32.65879
463.11099	44.00000	32.50084
465.60800	44.25000	32.36626
468.10501	44.50000	32.22532
470.61801	44.75000	32.07167
473.12900	45.00000	31.94119
475.62601	45.25000	31.84007
478.14001	45.50000	31.68436
480.63000	45.75000	31.56847
483.13901	46.00000	31.46529
485.62701	46.25000	31.38529
488.15799	46.50000	31.28435
490.64001	46.75000	31.16229
493.14999	47.00000	31.06116
495.66800	47.25000	30.95181
498.17700	47.50000	30.92658
500.67401	47.75000	30.80022
503.16599	48.00000	30.72451
505.66501	48.25000	30.61703
508.19400	48.50000	30.60451
510.69101	48.75000	30.52226
513.15802	49.00000	30.40244
515.69397	49.25000	30.35179
518.20203	49.50000	30.30132
520.67999	49.75000	30.22562
523.20001	50.00000	30.17515
525.67902	50.25000	30.07402
528.20001	50.50000	29.99832
530.70203	50.75000	29.94561
533.17499	51.00000	29.86990
535.68597	51.25000	29.80037
538.20801	51.50000	29.74149
540.67798	51.75000	29.66578
543.18597	52.00000	29.66578
545.69702	52.25000	29.57531
548.19598	52.50000	29.53101
550.68701	52.75000	29.49325
553.15399	53.00000	29.39848
555.64301	53.25000	29.32278
558.15802	53.50000	29.27231
560.63599	53.75000	29.24689
563.16302	54.00000	29.18371
565.65802	54.25000	29.14595
568.12000	54.50000	29.07025
570.62903	54.75000	29.01959
573.13202	55.00000	28.96912
575.61603	55.25000	28.89959
578.10498	55.50000	28.87435
580.57397	55.75000	28.82369
583.09198	56.00000	28.74799
585.54602	56.25000	28.69135
588.07202	56.50000	28.65322
590.54199	56.75000	28.60070
593.05103	57.00000	28.55023
595.53998	57.25000	28.49957
