# Supplementary material for: Correlation between climatic environment and characteristic components of 14 kinds of huajiao by thermal analysis techniques, GC‐MS and HS‐IMS
Source: Food Sci Nutr. 2024 May 3;12(7):4783–99. doi: 10.1002/fsn3.4126 (PMC11266924; doi:10.1002/fsn3.4126)
Supplement: Supplementary file 1 — Appendix S1. [file FSN3-12-4783-s001.zip › appendix file/appendix file A/data table/Jilin-Changchun.csv]

#EXPORTTYPE:	DATA SINGLE
#FILE:	¼ªÁÖ-³¤´º3.ngb-ds3
#FORMAT:	NETZSCH5
#FTYPE:	ANSI
#IDENTITY:	16
#DECIMAL:	POINT
#SEPARATOR:	COMMA
#MTYPE:	TG
#INSTRUMENT:	NETZSCH STA 449F3
#PROJECT:	Install
#DATE/TIME:	2023/5/9 13:19:06 (UTC+8)
#CORR. FILE:	»¨½·±³¾°.ngb-bs3
#TEMPCAL:	TCALZERO.TCX
#SENSITIVITY:	SENSZERO.EXX
#LABORATORY:	ËÄ´¨ÖÐÑÌ
#OPERATOR:	an
#REMARK:
#SAMPLE:	¼ªÁÖ-³¤´º3
#SAMPLE MASS /mg:	5.4382
#MATERIAL:	Ñõ»¯ÂÁÛáÛö
#REFERENCE:
#REFERENCE MASS /mg:
#TYPE OF CRUCIBLE:	Al2O3 Plate	# 17 mm
#SAMPLE CRUCIBLE MASS /mg:	0
#REFERENCE CRUCIBLE MASS /mg:
#TG RANGE /mg:	35000
#TAU-R:	---
#CORR. CODE:	020
#EXO:	-1
#RANGE:	25¡ãC/10.0(K/min)/600¡ãC
#SEGMENT:	S1/1
#SEG. 1:	25¡ãC/10.0(K/min)/600¡ãC
##Temp./¡ãC	Time/min	Mass/%
33.28400	0.00000	100.00000
33.63400	0.25000	99.70174
34.00300	0.50000	99.48641
34.40300	0.75000	99.20691
34.83500	1.00000	99.00610
35.45900	1.25000	98.71189
36.15900	1.50000	98.52984
36.91300	1.75000	98.35166
37.76900	2.00000	98.13854
38.69000	2.25000	97.95613
39.71000	2.50000	97.74705
40.84900	2.75000	97.55250
42.06300	3.00000	97.31437
43.36400	3.25000	97.10309
44.78800	3.50000	96.89622
46.36000	3.75000	96.69118
48.04900	4.00000	96.50068
49.87200	4.25000	96.30172
51.84400	4.50000	96.11121
53.98500	4.75000	95.89809
56.25300	5.00000	95.69104
58.61000	5.25000	95.45493
61.05900	5.50000	95.20650
63.60000	5.75000	94.94980
66.28600	6.00000	94.72620
69.02100	6.25000	94.49413
71.79800	6.50000	94.24773
74.60300	6.75000	93.99930
77.47400	7.00000	93.75492
80.40000	7.25000	93.51274
83.34500	7.50000	93.27866
86.33600	7.75000	93.04071
89.35600	8.00000	92.83770
92.42300	8.25000	92.65970
95.49400	8.50000	92.46074
98.60100	8.75000	92.30554
101.67600	9.00000	92.12956
104.68600	9.25000	91.97639
107.82000	9.50000	91.85006
110.87800	9.75000	91.72998
113.91800	10.00000	91.57258
116.92700	10.25000	91.47935
119.91200	10.50000	91.34272
122.95500	10.75000	91.26623
125.94500	11.00000	91.16675
128.89600	11.25000	91.09007
131.87900	11.50000	90.94112
134.84500	11.75000	90.82932
137.75400	12.00000	90.73609
140.70900	12.25000	90.60572
143.61000	12.50000	90.47718
146.45799	12.75000	90.30120
149.36301	13.00000	90.14803
152.19501	13.25000	89.94300
155.00800	13.50000	89.78155
157.80200	13.75000	89.54121
160.53900	14.00000	89.33636
163.31200	14.25000	89.10430
166.06700	14.50000	88.88290
168.78700	14.75000	88.61572
171.46001	15.00000	88.40039
174.16000	15.25000	88.14589
176.84000	15.50000	87.88901
179.48199	15.75000	87.63635
182.13800	16.00000	87.33827
184.80800	16.25000	87.08985
187.46300	16.50000	86.77504
190.08299	16.75000	86.46666
192.69099	17.00000	86.07922
195.25700	17.25000	85.71274
197.86301	17.50000	85.32566
200.46201	17.75000	84.88048
203.04800	18.00000	84.39594
205.60600	18.25000	83.94046
208.18100	18.50000	83.36692
210.72501	18.75000	82.82649
213.28400	19.00000	82.22813
215.84399	19.25000	81.61929
218.37199	19.50000	80.97532
220.89400	19.75000	80.39351
223.42999	20.00000	79.70597
225.95300	20.25000	79.05778
228.47501	20.50000	78.43257
230.97400	20.75000	77.82171
233.48700	21.00000	77.22353
236.00800	21.25000	76.62076
238.51199	21.50000	75.97900
241.00500	21.75000	75.39921
243.51500	22.00000	74.76775
246.00800	22.25000	74.16112
248.50600	22.50000	73.52948
250.98700	22.75000	72.90611
253.50999	23.00000	72.32651
255.97900	23.25000	71.59556
258.47900	23.50000	70.98672
261.00000	23.75000	70.37181
263.49500	24.00000	69.71553
265.99399	24.25000	69.08187
268.44800	24.50000	68.45850
270.96600	24.75000	67.83531
273.46201	25.00000	67.24118
275.95099	25.25000	66.58067
278.43201	25.50000	65.98010
280.90900	25.75000	65.34662
283.41101	26.00000	64.71902
285.87500	26.25000	64.08959
288.38400	26.50000	63.44985
290.88000	26.75000	62.79136
293.35300	27.00000	62.17020
295.82501	27.25000	61.51171
298.32001	27.50000	60.83888
300.83301	27.75000	60.10573
303.32599	28.00000	59.39980
305.82199	28.25000	58.60248
308.30701	28.50000	57.89029
310.78799	28.75000	56.96260
313.28699	29.00000	56.19047
315.78000	29.25000	55.26902
318.23901	29.50000	54.43253
320.76501	29.75000	53.56276
323.24200	30.00000	52.75735
325.73300	30.25000	51.98926
328.21799	30.50000	51.25188
330.69699	30.75000	50.62043
333.20200	31.00000	49.88544
335.68500	31.25000	49.24148
338.14600	31.50000	48.65341
340.66199	31.75000	48.10470
343.15799	32.00000	47.53117
345.64600	32.25000	46.99698
348.12500	32.50000	46.45232
350.61600	32.75000	45.96778
353.09601	33.00000	45.43985
355.60901	33.25000	44.91192
358.08899	33.50000	44.39631
360.57800	33.75000	43.95517
363.09201	34.00000	43.50998
365.57501	34.25000	43.08963
368.05701	34.50000	42.69225
370.57101	34.75000	42.25534
373.07199	35.00000	41.94053
375.56299	35.25000	41.49737
378.04700	35.50000	41.14965
380.51599	35.75000	40.76441
383.01099	36.00000	40.44132
385.53699	36.25000	40.09360
388.03601	36.50000	39.75194
390.52301	36.75000	39.39778
393.03699	37.00000	39.06237
395.49399	37.25000	38.76227
397.99600	37.50000	38.43496
400.51099	37.75000	38.07896
403.01501	38.00000	37.79725
405.48099	38.25000	37.48667
408.02399	38.50000	37.17609
410.48700	38.75000	36.88003
413.03101	39.00000	36.58600
415.51401	39.25000	36.28370
418.01599	39.50000	36.00199
420.48901	39.75000	35.74105
423.02899	40.00000	35.48858
425.52100	40.25000	35.20705
428.04001	40.50000	34.94814
430.52802	40.75000	34.69953
433.03000	41.00000	34.42830
435.53900	41.25000	34.18411
438.00601	41.50000	33.96455
440.54199	41.75000	33.72642
443.04300	42.00000	33.49454
445.55899	42.25000	33.29999
448.05701	42.50000	33.12383
450.56601	42.75000	32.93351
453.05499	43.00000	32.73050
455.57599	43.25000	32.52547
458.07999	43.50000	32.36199
460.59601	43.75000	32.19834
463.10901	44.00000	32.04314
465.61301	44.25000	31.90026
468.10599	44.50000	31.72631
470.59399	44.75000	31.57736
473.12000	45.00000	31.43853
475.61099	45.25000	31.33500
478.13699	45.50000	31.15700
480.62500	45.75000	31.04299
483.12900	46.00000	30.92494
485.64999	46.25000	30.83796
488.14001	46.50000	30.73443
490.64700	46.75000	30.63091
493.15201	47.00000	30.55423
495.65799	47.25000	30.43011
498.15701	47.50000	30.40528
500.66501	47.75000	30.26847
503.15799	48.00000	30.17966
505.68600	48.25000	30.08422
508.19101	48.50000	30.05939
510.68799	48.75000	29.98492
513.19397	49.00000	29.85657
515.68701	49.25000	29.85234
518.21503	49.50000	29.75286
520.71899	49.75000	29.70321
523.21301	50.00000	29.65375
525.72198	50.25000	29.55206
528.21198	50.50000	29.47758
530.70898	50.75000	29.42573
533.18701	51.00000	29.35126
535.71002	51.25000	29.30161
538.21198	51.50000	29.24975
540.70300	51.75000	29.14622
543.20801	52.00000	29.13813
545.71198	52.25000	29.00555
548.20398	52.50000	29.00555
550.70898	52.75000	28.93733
553.19897	53.00000	28.86488
555.70300	53.25000	28.84006
558.19501	53.50000	28.79022
560.69000	53.75000	28.73635
563.15399	54.00000	28.67419
565.66803	54.25000	28.63705
568.14001	54.50000	28.55430
570.61200	54.75000	28.50042
573.12799	55.00000	28.44857
575.60699	55.25000	28.35111
578.09601	55.50000	28.35111
580.55298	55.75000	28.27241
583.05402	56.00000	28.24758
585.54401	56.25000	28.18561
588.03101	56.50000	28.12971
590.52002	56.75000	28.08006
592.97601	57.00000	28.02821
595.46100	57.25000	27.97635
