# Supplementary material for: Correlation between climatic environment and characteristic components of 14 kinds of huajiao by thermal analysis techniques, GC‐MS and HS‐IMS
Source: Food Sci Nutr. 2024 May 3;12(7):4783–99. doi: 10.1002/fsn3.4126 (PMC11266924; doi:10.1002/fsn3.4126)
Supplement: Supplementary file 1 — Appendix S1. [file FSN3-12-4783-s001.zip › appendix file/appendix file A/data table/Shaanxi - Hancheng.csv]

#EXPORTTYPE:	DATA SINGLE
#FILE:	ÉÂÎ÷-º«Ô½.ngb-ds3
#FORMAT:	NETZSCH5
#FTYPE:	ANSI
#IDENTITY:	5
#DECIMAL:	POINT
#SEPARATOR:	COMMA
#MTYPE:	TG
#INSTRUMENT:	NETZSCH STA 449F3
#PROJECT:	Install
#DATE/TIME:	2023/4/25 11:24:39 (UTC+8)
#CORR. FILE:	»¨½·±³¾°.ngb-bs3
#TEMPCAL:	TCALZERO.TCX
#SENSITIVITY:	SENSZERO.EXX
#LABORATORY:	ËÄ´¨ÖÐÑÌ
#OPERATOR:	an
#REMARK:
#SAMPLE:	ÉÂÎ÷-º«Ô½
#SAMPLE MASS /mg:	5.3922
#MATERIAL:	Ñõ»¯ÂÁÛáÛö
#REFERENCE:
#REFERENCE MASS /mg:
#TYPE OF CRUCIBLE:	Al2O3 Plate	# 17 mm
#SAMPLE CRUCIBLE MASS /mg:	0
#REFERENCE CRUCIBLE MASS /mg:
#TG RANGE /mg:	35000
#TAU-R:	---
#CORR. CODE:	020
#EXO:	-1
#RANGE:	25¡ãC/10.0(K/min)/600¡ãC
#SEGMENT:	S1/1
#SEG. 1:	25¡ãC/10.0(K/min)/600¡ãC
##Temp./¡ãC	Time/min	Mass/%
31.01400	0.00000	100.00000
31.23600	0.25000	99.80157
31.46600	0.50000	99.63243
31.71700	0.75000	99.45291
32.17900	1.00000	99.40896
32.73100	1.25000	99.27525
33.36300	1.50000	99.25021
34.20700	1.75000	99.20422
35.16600	2.00000	99.14154
36.31100	2.25000	99.07681
37.56300	2.50000	99.00375
38.90300	2.75000	98.88265
40.40000	3.00000	98.73020
41.95600	3.25000	98.56738
43.63800	3.50000	98.39620
45.42200	3.75000	98.18942
47.33900	4.00000	97.99099
49.38000	4.25000	97.80924
51.50900	4.50000	97.61711
53.75100	4.75000	97.37083
56.15000	5.00000	97.16201
58.62700	5.25000	96.87363
61.15900	5.50000	96.62735
63.85800	5.75000	96.38719
66.53200	6.00000	96.13238
69.37200	6.25000	95.86718
72.20400	6.50000	95.59568
75.07400	6.75000	95.34309
77.98900	7.00000	95.09866
80.92100	7.25000	94.85238
83.89800	7.50000	94.57661
86.91600	7.75000	94.34294
89.91900	8.00000	94.13189
92.98700	8.25000	93.91881
96.06900	8.50000	93.76006
99.12200	8.75000	93.58685
102.19400	9.00000	93.39045
105.26900	9.25000	93.24858
108.30300	9.50000	93.14844
111.33600	9.75000	93.04811
114.35600	10.00000	92.89770
117.36300	10.25000	92.84559
120.34800	10.50000	92.72023
123.28700	10.75000	92.64512
126.29900	11.00000	92.56982
129.23801	11.25000	92.46949
132.19000	11.50000	92.36935
135.13100	11.75000	92.29220
138.05600	12.00000	92.19187
140.93600	12.25000	92.11676
143.82300	12.50000	92.01643
146.68401	12.75000	91.86399
149.52400	13.00000	91.75123
152.34700	13.25000	91.61344
155.15199	13.50000	91.49438
157.91600	13.75000	91.31468
160.68201	14.00000	91.18319
163.37199	14.25000	91.03075
166.15100	14.50000	90.87200
168.85500	14.75000	90.67783
171.54100	15.00000	90.51500
174.21700	15.25000	90.35218
176.87700	15.50000	90.14966
179.51100	15.75000	89.97422
182.17900	16.00000	89.75502
184.82800	16.25000	89.56066
187.43600	16.50000	89.27877
190.06200	16.75000	88.99688
192.67500	17.00000	88.68569
195.27299	17.25000	88.38915
197.86301	17.50000	88.06127
200.44600	17.75000	87.65828
203.02000	18.00000	87.25937
205.58400	18.25000	86.81466
208.14000	18.50000	86.29057
210.68100	18.75000	85.76017
213.24100	19.00000	85.18786
215.76700	19.25000	84.58644
218.26300	19.50000	83.90787
220.84000	19.75000	83.28141
223.36400	20.00000	82.61730
225.88200	20.25000	81.94893
228.41499	20.50000	81.29112
230.92799	20.75000	80.56656
233.43600	21.00000	79.93398
235.92101	21.25000	79.20700
238.44800	21.50000	78.57850
240.92000	21.75000	77.96892
243.42400	22.00000	77.30481
245.95700	22.25000	76.69078
248.46400	22.50000	76.05578
250.96600	22.75000	75.45659
253.42799	23.00000	74.85943
255.95000	23.25000	74.20366
258.46600	23.50000	73.62301
260.95901	23.75000	73.03216
263.45700	24.00000	72.38901
265.93500	24.25000	71.81466
268.43701	24.50000	71.19858
270.93399	24.75000	70.61404
273.42999	25.00000	69.99592
275.92999	25.25000	69.39654
278.41599	25.50000	68.80772
280.87799	25.75000	68.24376
283.37201	26.00000	67.62972
285.86700	26.25000	67.02218
288.38101	26.50000	66.41668
290.86700	26.75000	65.78187
293.31299	27.00000	65.23682
295.84900	27.25000	64.52876
298.33401	27.50000	63.84185
300.82300	27.75000	63.15474
303.31699	28.00000	62.49471
305.81100	28.25000	61.72638
308.29001	28.50000	60.97252
310.79501	28.75000	60.23738
313.28101	29.00000	59.46070
315.77399	29.25000	58.66715
318.26999	29.50000	57.87156
320.75601	29.75000	57.14272
323.24701	30.00000	56.40351
325.72699	30.25000	55.71437
328.21399	30.50000	54.99796
330.70901	30.75000	54.42584
333.20300	31.00000	53.77230
335.69501	31.25000	53.17922
338.18301	31.50000	52.59245
340.67300	31.75000	52.06613
343.16800	32.00000	51.50013
345.65799	32.25000	51.00942
348.14301	32.50000	50.52910
350.63901	32.75000	50.06769
353.12000	33.00000	49.61871
355.62601	33.25000	49.19272
358.11401	33.50000	48.82515
360.60501	33.75000	48.49301
363.09900	34.00000	48.17143
365.59000	34.25000	47.82890
368.07401	34.50000	47.54293
370.54099	34.75000	47.19002
373.06699	35.00000	46.92890
375.56201	35.25000	46.54872
378.06299	35.50000	46.29409
380.55899	35.75000	46.01851
383.01300	36.00000	45.74070
385.52301	36.25000	45.44843
388.04800	36.50000	45.14966
390.54999	36.75000	44.82197
393.03601	37.00000	44.56715
395.53900	37.25000	44.27692
398.03601	37.50000	44.01580
400.52200	37.75000	43.71945
403.00900	38.00000	43.44794
405.49301	38.25000	43.20556
408.01999	38.50000	42.91959
410.47601	38.75000	42.66682
413.02100	39.00000	42.38919
415.51700	39.25000	42.11973
418.01099	39.50000	41.86288
420.50299	39.75000	41.62475
423.01300	40.00000	41.41612
425.50500	40.25000	41.24680
428.01901	40.50000	40.96287
430.51099	40.75000	40.77056
433.01999	41.00000	40.48867
435.49200	41.25000	40.30080
438.01001	41.50000	40.07529
440.53201	41.75000	39.87482
443.02899	42.00000	39.63670
445.53699	42.25000	39.45718
448.04199	42.50000	39.31104
450.55600	42.75000	39.10000
453.04999	43.00000	38.91844
455.54901	43.25000	38.78065
458.04700	43.50000	38.60094
460.56000	43.75000	38.44015
463.03400	44.00000	38.29828
465.54401	44.25000	38.14565
468.07199	44.50000	38.01435
470.57199	44.75000	37.87860
473.02200	45.00000	37.76585
475.54999	45.25000	37.65087
478.07001	45.50000	37.50065
480.56601	45.75000	37.41274
483.08600	46.00000	37.27699
485.58600	46.25000	37.19966
488.08499	46.50000	37.09747
490.56799	46.75000	36.97841
493.09201	47.00000	36.89477
495.59201	47.25000	36.79463
498.09399	47.50000	36.79463
500.58701	47.75000	36.64219
503.09399	48.00000	36.59211
505.59698	48.25000	36.47936
508.05600	48.50000	36.47305
510.57001	48.75000	36.37272
513.09698	49.00000	36.29762
515.56201	49.25000	36.24754
518.09698	49.50000	36.17225
520.58899	49.75000	36.12218
523.09698	50.00000	36.07229
525.58899	50.25000	35.99681
528.08801	50.50000	35.91966
530.59003	50.75000	35.84437
533.09497	51.00000	35.76926
535.57703	51.25000	35.74422
538.06500	51.50000	35.68785
540.56897	51.75000	35.59382
543.05499	52.00000	35.59401
545.55103	52.25000	35.50202
548.06500	52.50000	35.46437
550.54199	52.75000	35.42691
553.04797	53.00000	35.35180
555.55200	53.25000	35.30155
558.03400	53.50000	35.27651
560.54102	53.75000	35.25147
563.03198	54.00000	35.16988
565.53699	54.25000	35.15133
568.03699	54.50000	35.10738
570.52899	54.75000	35.00723
573.03400	55.00000	34.98220
575.51202	55.25000	34.91302
578.01202	55.50000	34.88799
580.48499	55.75000	34.83791
582.98297	56.00000	34.81288
585.50598	56.25000	34.75038
588.00500	56.50000	34.71885
590.49103	56.75000	34.64170
592.99103	57.00000	34.62909
595.48798	57.25000	34.59775
