# Supplementary material for: Correlation between climatic environment and characteristic components of 14 kinds of huajiao by thermal analysis techniques, GC‐MS and HS‐IMS
Source: Food Sci Nutr. 2024 May 3;12(7):4783–99. doi: 10.1002/fsn3.4126 (PMC11266924; doi:10.1002/fsn3.4126)
Supplement: Supplementary file 1 — Appendix S1. [file FSN3-12-4783-s001.zip › appendix file/appendix file A/data table/Shandong-Dezhou.csv]

#EXPORTTYPE:	DATA SINGLE
#FILE:	É½¶«-µÂÖÝ.ngb-ds3
#FORMAT:	NETZSCH5
#FTYPE:	ANSI
#IDENTITY:	12
#DECIMAL:	POINT
#SEPARATOR:	COMMA
#MTYPE:	TG
#INSTRUMENT:	NETZSCH STA 449F3
#PROJECT:	Install
#DATE/TIME:	2023/4/27 16:40:13 (UTC+8)
#CORR. FILE:	»¨½·±³¾°.ngb-bs3
#TEMPCAL:	TCALZERO.TCX
#SENSITIVITY:	SENSZERO.EXX
#LABORATORY:	ËÄ´¨ÖÐÑÌ
#OPERATOR:	an
#REMARK:
#SAMPLE:	É½¶«-µÂÖÝ
#SAMPLE MASS /mg:	5.3460
#MATERIAL:	Ñõ»¯ÂÁÛáÛö
#REFERENCE:
#REFERENCE MASS /mg:
#TYPE OF CRUCIBLE:	Al2O3 Plate	# 17 mm
#SAMPLE CRUCIBLE MASS /mg:	0
#REFERENCE CRUCIBLE MASS /mg:
#TG RANGE /mg:	35000
#TAU-R:	---
#CORR. CODE:	020
#EXO:	-1
#RANGE:	25¡ãC/10.0(K/min)/600¡ãC
#SEGMENT:	S1/1
#SEG. 1:	25¡ãC/10.0(K/min)/600¡ãC
##Temp./¡ãC	Time/min	Mass/%
29.87000	0.00000	100.00000
30.06600	0.25000	99.79574
30.24900	0.50000	99.65039
30.59600	0.75000	99.48204
31.02000	1.00000	99.38085
31.57000	1.25000	99.26281
32.30000	1.50000	99.25870
33.17700	1.75000	99.21006
34.22000	2.00000	99.13019
35.41300	2.25000	99.06472
36.75000	2.50000	98.98055
38.16500	2.75000	98.83315
39.75900	3.00000	98.64160
41.40700	3.25000	98.45193
43.20300	3.50000	98.25402
45.07400	3.75000	98.04545
47.07700	4.00000	97.82005
49.17300	4.25000	97.58623
51.36600	4.50000	97.36083
53.69000	4.75000	97.06809
56.11100	5.00000	96.79630
58.63600	5.25000	96.52675
61.25100	5.50000	96.27198
63.98500	5.75000	95.98129
66.71200	6.00000	95.73700
69.57900	6.25000	95.45473
72.42900	6.50000	95.15769
75.33600	6.75000	94.91751
78.23300	7.00000	94.64160
81.24000	7.25000	94.40572
84.22400	7.50000	94.11504
87.24800	7.75000	93.86233
90.29700	8.00000	93.63898
93.32100	8.25000	93.42200
96.41900	8.50000	93.16498
99.48400	8.75000	92.97961
102.54100	9.00000	92.79218
105.60500	9.25000	92.60269
108.63300	9.50000	92.44482
111.65600	9.75000	92.27628
114.65000	10.00000	92.04246
117.61000	10.25000	91.90348
120.62200	10.50000	91.70539
123.58300	10.75000	91.51796
126.51900	11.00000	91.33670
129.48900	11.25000	91.14291
132.39301	11.50000	90.92181
135.31300	11.75000	90.66498
138.22400	12.00000	90.40385
141.10300	12.25000	90.17003
143.96800	12.50000	89.83913
146.78799	12.75000	89.50842
149.63600	13.00000	89.16741
152.40900	13.25000	88.75870
155.23100	13.50000	88.37336
157.95399	13.75000	87.85915
160.73801	14.00000	87.43584
163.44800	14.25000	86.93042
166.16600	14.50000	86.46278
168.86200	14.75000	85.97830
171.54500	15.00000	85.52768
174.21500	15.25000	85.09371
176.82001	15.50000	84.68930
179.51601	15.75000	84.29761
182.14200	16.00000	84.03012
184.78200	16.25000	83.73101
187.40500	16.50000	83.43191
190.01401	16.75000	83.13917
192.60400	17.00000	82.81257
195.22200	17.25000	82.57033
197.78500	17.50000	82.23120
200.37000	17.75000	81.87523
202.94501	18.00000	81.54040
205.50500	18.25000	81.14235
208.02400	18.50000	80.73999
210.57500	18.75000	80.28507
213.13901	19.00000	79.82810
215.69701	19.25000	79.32043
218.23199	19.50000	78.80658
220.76900	19.75000	78.25458
223.29201	20.00000	77.70913
225.80200	20.25000	77.16554
228.32001	20.50000	76.61167
230.84300	20.75000	75.97119
233.35899	21.00000	75.45754
235.87601	21.25000	74.86120
238.39301	21.50000	74.22091
240.88901	21.75000	73.69865
243.36501	22.00000	73.10064
245.86301	22.25000	72.53610
248.39000	22.50000	71.94613
250.89700	22.75000	71.35428
253.39400	23.00000	70.82997
255.89500	23.25000	70.18107
258.38599	23.50000	69.63131
260.88699	23.75000	69.04789
263.38300	24.00000	68.43079
265.87900	24.25000	67.84736
268.37900	24.50000	67.27235
270.86700	24.75000	66.68893
273.37500	25.00000	66.11186
275.86099	25.25000	65.57258
278.34000	25.50000	64.98279
280.83301	25.75000	64.43098
283.33401	26.00000	63.84530
285.79401	26.25000	63.29349
288.29001	26.50000	62.73120
290.79599	26.75000	62.14347
293.28799	27.00000	61.55593
295.77100	27.25000	60.94706
298.26801	27.50000	60.31949
300.74600	27.75000	59.73812
303.24200	28.00000	59.08923
305.70999	28.25000	58.37523
308.19501	28.50000	57.72241
310.71201	28.75000	56.97886
313.20901	29.00000	56.20165
315.70001	29.25000	55.46446
318.19601	29.50000	54.66835
320.67999	29.75000	53.88272
323.17300	30.00000	53.13281
325.67599	30.25000	52.40198
328.15302	30.50000	51.73419
330.60001	30.75000	51.09596
333.12900	31.00000	50.52301
335.62399	31.25000	49.95230
338.11200	31.50000	49.42985
340.60501	31.75000	48.96221
343.09500	32.00000	48.46521
345.55701	32.25000	48.01235
348.07501	32.50000	47.59315
350.56299	32.75000	47.17621
353.05701	33.00000	46.73382
355.55301	33.25000	46.34418
358.05801	33.50000	45.99663
360.55399	33.75000	45.64048
363.03101	34.00000	45.30565
365.53699	34.25000	44.96876
368.04001	34.50000	44.65077
370.53601	34.75000	44.30958
373.02899	35.00000	44.01871
375.54001	35.25000	43.68593
378.02802	35.50000	43.42892
380.52200	35.75000	43.07501
383.02701	36.00000	42.82435
385.49799	36.25000	42.53161
388.02100	36.50000	42.24093
390.52100	36.75000	41.95660
393.01700	37.00000	41.64703
395.51001	37.25000	41.40479
397.98300	37.50000	41.10999
400.51801	37.75000	40.77086
403.01199	38.00000	40.58548
405.51599	38.25000	40.35597
408.01599	38.50000	40.07576
410.51099	38.75000	39.84418
412.97699	39.00000	39.56192
415.47699	39.25000	39.36588
418.01300	39.50000	39.07725
420.51300	39.75000	38.84343
423.02301	40.00000	38.63936
425.51801	40.25000	38.41826
427.99701	40.50000	38.16330
430.52100	40.75000	37.97157
433.00800	41.00000	37.73345
435.52802	41.25000	37.55238
438.02499	41.50000	37.30808
440.53601	41.75000	37.10587
443.04800	42.00000	36.88477
445.54501	42.25000	36.68032
448.01999	42.50000	36.52245
450.56500	42.75000	36.31799
453.02802	43.00000	36.09484
455.55600	43.25000	35.95585
458.03699	43.50000	35.76412
460.57401	43.75000	35.61242
463.07300	44.00000	35.41863
465.57999	44.25000	35.29873
468.08401	44.50000	35.13244
470.58600	44.75000	34.97232
473.07599	45.00000	34.80789
475.59601	45.25000	34.64160
478.09201	45.50000	34.51945
480.56900	45.75000	34.35073
483.10501	46.00000	34.22241
485.59799	46.25000	34.11485
488.06799	46.50000	33.98840
490.61899	46.75000	33.85578
493.10199	47.00000	33.78002
495.61099	47.25000	33.66199
498.13101	47.50000	33.62215
500.62299	47.75000	33.44931
503.12399	48.00000	33.39039
505.62601	48.25000	33.29349
508.12900	48.50000	33.23868
510.61301	48.75000	33.13749
513.13599	49.00000	33.03648
515.61798	49.25000	33.01122
518.14502	49.50000	32.89955
520.63300	49.75000	32.82361
523.15802	50.00000	32.79854
525.67102	50.25000	32.68893
528.14203	50.50000	32.60456
530.65698	50.75000	32.52881
533.16498	51.00000	32.45080
535.66101	51.25000	32.37505
538.17102	51.50000	32.31818
540.63702	51.75000	32.20445
543.13898	52.00000	32.20464
545.67401	52.25000	32.10774
548.18103	52.50000	32.01702
550.66498	52.75000	31.97924
553.17401	53.00000	31.90329
555.66498	53.25000	31.82753
558.16699	53.50000	31.77067
560.63202	53.75000	31.72428
563.13000	54.00000	31.63580
565.61798	54.25000	31.59802
568.11102	54.50000	31.52843
570.63000	54.75000	31.46951
573.11298	55.00000	31.39993
575.60699	55.25000	31.32398
578.07098	55.50000	31.27348
580.55298	55.75000	31.22297
583.06299	56.00000	31.15339
585.56799	56.25000	31.05874
588.05902	56.50000	31.02712
590.52002	56.75000	30.92593
593.04401	57.00000	30.90067
595.53302	57.25000	30.83109
