# Supplementary material for: Correlation between climatic environment and characteristic components of 14 kinds of huajiao by thermal analysis techniques, GC‐MS and HS‐IMS
Source: Food Sci Nutr. 2024 May 3;12(7):4783–99. doi: 10.1002/fsn3.4126 (PMC11266924; doi:10.1002/fsn3.4126)
Supplement: Supplementary file 1 — Appendix S1. [file FSN3-12-4783-s001.zip › appendix file/appendix file A/data table/Sichuan - Ya'an.csv]

#EXPORTTYPE:	DATA SINGLE
#FILE:	ËÄ´¨-ÑÅ°².ngb-ds3
#FORMAT:	NETZSCH5
#FTYPE:	ANSI
#IDENTITY:	1
#DECIMAL:	POINT
#SEPARATOR:	COMMA
#MTYPE:	TG
#INSTRUMENT:	NETZSCH STA 449F3
#PROJECT:	Install
#DATE/TIME:	2023/4/24 12:52:43 (UTC+8)
#CORR. FILE:	»¨½·±³¾°.ngb-bs3
#TEMPCAL:	TCALZERO.TCX
#SENSITIVITY:	SENSZERO.EXX
#LABORATORY:	ËÄ´¨ÖÐÑÌ
#OPERATOR:	an
#REMARK:
#SAMPLE:	ËÄ´¨-ÑÅ°²
#SAMPLE MASS /mg:	5.2654
#MATERIAL:	Ñõ»¯ÂÁÛáÛö
#REFERENCE:
#REFERENCE MASS /mg:
#TYPE OF CRUCIBLE:	Al2O3 Plate	# 17 mm
#SAMPLE CRUCIBLE MASS /mg:	0
#REFERENCE CRUCIBLE MASS /mg:
#TG RANGE /mg:	35000
#TAU-R:	---
#CORR. CODE:	020
#EXO:	-1
#RANGE:	25¡ãC/10.0(K/min)/590¡ãC
#SEGMENT:	S1/1
#SEG. 1:	25¡ãC/10.0(K/min)/590¡ãC
##Temp./¡ãC	Time/min	Mass/%
30.23400	0.00000	100.00000
30.39800	0.25000	99.98709
30.54400	0.50000	100.03001
30.77600	0.75000	99.92517
31.12400	1.00000	99.92308
31.63400	1.25000	99.85661
32.30500	1.50000	99.90599
33.12000	1.75000	99.92726
34.11200	2.00000	99.85680
35.26700	2.25000	99.83097
36.57100	2.50000	99.75823
37.99600	2.75000	99.62149
39.52900	3.00000	99.49538
41.19400	3.25000	99.28989
42.92400	3.50000	99.11479
44.81800	3.75000	98.90303
46.82000	4.00000	98.69981
48.90100	4.25000	98.43659
51.07500	4.50000	98.19292
53.43200	4.75000	97.91488
55.83900	5.00000	97.64329
58.37600	5.25000	97.31397
60.98600	5.50000	97.06594
63.68800	5.75000	96.77081
66.46900	6.00000	96.52277
69.29100	6.25000	96.17636
72.17000	6.50000	95.86622
75.07100	6.75000	95.54963
78.01000	7.00000	95.29513
80.98500	7.25000	94.98728
83.99700	7.50000	94.68986
87.01600	7.75000	94.43556
90.07500	8.00000	94.18525
93.14100	8.25000	93.95013
96.22600	8.50000	93.73191
99.30800	8.75000	93.51369
102.37900	9.00000	93.34903
105.44600	9.25000	93.18874
108.50200	9.50000	93.06036
111.53600	9.75000	92.93007
114.54600	10.00000	92.79732
117.55500	10.25000	92.71831
120.54600	10.50000	92.61557
123.52000	10.75000	92.53865
126.48000	11.00000	92.45945
129.44800	11.25000	92.38235
132.36400	11.50000	92.27979
135.31200	11.75000	92.17514
138.21201	12.00000	92.12387
141.10699	12.25000	92.04467
143.97600	12.50000	91.98029
146.83900	12.75000	91.86064
149.65199	13.00000	91.74517
152.46899	13.25000	91.59114
155.24200	13.50000	91.52277
158.01401	13.75000	91.33665
160.77100	14.00000	91.23182
163.50999	14.25000	91.04361
166.22400	14.50000	90.91541
168.90601	14.75000	90.73157
171.59801	15.00000	90.58818
174.27000	15.25000	90.40225
176.92500	15.50000	90.20340
179.57401	15.75000	90.03438
182.20799	16.00000	89.79926
184.83299	16.25000	89.60022
187.46300	16.50000	89.30300
190.07500	16.75000	89.04642
192.66499	17.00000	88.68500
195.27000	17.25000	88.37904
197.81900	17.50000	88.03700
200.44299	17.75000	87.54947
203.00500	18.00000	87.20287
205.53300	18.25000	86.63843
208.12900	18.50000	85.99252
210.67799	18.75000	85.37661
213.22200	19.00000	84.69024
215.76300	19.25000	84.02078
218.30000	19.50000	83.28313
220.82899	19.75000	82.57093
223.36000	20.00000	81.82018
225.87300	20.25000	81.05671
228.37500	20.50000	80.37889
230.89999	20.75000	79.57458
233.38300	21.00000	78.90967
235.90700	21.25000	78.21248
238.42599	21.50000	77.52175
240.92500	21.75000	76.90166
243.42700	22.00000	76.20029
245.92599	22.25000	75.55646
248.42200	22.50000	74.88491
250.93300	22.75000	74.30110
253.42799	23.00000	73.68310
255.94200	23.25000	72.95590
258.42300	23.50000	72.41273
260.91800	23.75000	71.65989
263.43201	24.00000	70.99708
265.92801	24.25000	70.34261
268.42999	24.50000	69.74380
270.89099	24.75000	69.09371
273.42499	25.00000	68.47153
275.91199	25.25000	67.82353
278.41299	25.50000	67.18616
280.89700	25.75000	66.63881
283.37399	26.00000	65.98207
285.88599	26.25000	65.26798
288.37500	26.50000	64.58351
290.86700	26.75000	63.93778
293.37100	27.00000	63.24059
295.84500	27.25000	62.61177
298.34399	27.50000	61.86975
300.84500	27.75000	61.15756
303.30600	28.00000	60.43909
305.83200	28.25000	59.67771
308.32501	28.50000	58.98488
310.82501	28.75000	58.20204
313.32300	29.00000	57.43457
315.81799	29.25000	56.70946
318.31601	29.50000	55.96745
320.80801	29.75000	55.25525
323.31400	30.00000	54.56660
325.81500	30.25000	53.93588
328.29901	30.50000	53.26642
330.79800	30.75000	52.68052
333.29099	31.00000	52.08379
335.76801	31.25000	51.52562
338.27301	31.50000	51.05728
340.76199	31.75000	50.51620
343.24899	32.00000	50.09287
345.73001	32.25000	49.64808
348.22299	32.50000	49.25666
350.71701	32.75000	48.92525
353.20001	33.00000	48.54237
355.67499	33.25000	48.26433
358.17700	33.50000	47.97565
360.64801	33.75000	47.69324
363.14600	34.00000	47.37684
365.61301	34.25000	47.16508
368.08099	34.50000	46.91078
370.55399	34.75000	46.66692
373.05801	35.00000	46.44661
375.55301	35.25000	46.23694
378.03601	35.50000	45.96327
380.53400	35.75000	45.77506
382.97501	36.00000	45.56539
385.49899	36.25000	45.35154
387.98999	36.50000	45.15061
390.47400	36.75000	44.94530
392.98099	37.00000	44.75918
395.47601	37.25000	44.51343
397.95999	37.50000	44.32731
400.46100	37.75000	44.11346
402.92801	38.00000	43.87397
405.46399	38.25000	43.66012
407.96799	38.50000	43.43981
410.48999	38.75000	43.19805
412.99899	39.00000	42.93938
415.49600	39.25000	42.69343
418.01700	39.50000	42.38538
420.51801	39.75000	42.04315
423.01300	40.00000	41.81240
425.54700	40.25000	41.48726
428.05399	40.50000	41.15585
430.60001	40.75000	40.79861
433.09500	41.00000	40.40719
435.62701	41.25000	40.05014
438.14401	41.50000	39.62662
440.64899	41.75000	39.19474
443.16800	42.00000	38.70931
445.70200	42.25000	38.28370
448.18201	42.50000	37.83245
450.73599	42.75000	37.31283
453.24100	43.00000	36.73966
455.75699	43.25000	36.27132
458.26001	43.50000	35.68542
460.75299	43.75000	35.20207
463.25900	44.00000	34.55198
465.77301	44.25000	34.04509
468.26199	44.50000	33.51065
470.77399	44.75000	32.88183
473.26001	45.00000	32.28093
475.75400	45.25000	31.69275
478.24799	45.50000	31.15186
480.73300	45.75000	30.52722
483.21899	46.00000	29.94131
485.68600	46.25000	29.35522
488.19601	46.50000	28.75641
490.65201	46.75000	28.14487
493.17700	47.00000	27.58233
495.65900	47.25000	26.93015
498.14499	47.50000	26.47909
500.62500	47.75000	25.77316
503.11200	48.00000	25.21727
505.58701	48.25000	24.60345
508.05600	48.50000	24.06655
510.54599	48.75000	23.45501
513.01801	49.00000	22.89893
515.50702	49.25000	22.31094
517.98297	49.50000	21.76131
520.47601	49.75000	21.17959
522.96100	50.00000	20.65161
525.44702	50.25000	20.05052
527.92700	50.50000	19.48589
530.39301	50.75000	18.94044
532.87598	51.00000	18.40582
535.36200	51.25000	17.91412
537.86401	51.50000	17.34949
540.32501	51.75000	16.80841
542.80701	52.00000	16.37027
545.30603	52.25000	15.81209
547.77301	52.50000	15.32647
550.24799	52.75000	14.98215
552.73901	53.00000	14.49463
555.19800	53.25000	14.07338
557.69202	53.50000	13.65423
560.17102	53.75000	13.26718
562.64398	54.00000	12.89285
565.11102	54.25000	12.56790
567.57098	54.50000	12.27694
569.99500	54.75000	12.12937
572.46100	55.00000	11.94553
574.92902	55.25000	11.78923
577.38202	55.50000	11.73358
579.85303	55.75000	11.65666
582.32898	56.00000	11.61811
584.81799	56.25000	11.67813
