# Supplementary material for: Correlation between climatic environment and characteristic components of 14 kinds of huajiao by thermal analysis techniques, GC‐MS and HS‐IMS
Source: Food Sci Nutr. 2024 May 3;12(7):4783–99. doi: 10.1002/fsn3.4126 (PMC11266924; doi:10.1002/fsn3.4126)
Supplement: Supplementary file 1 — Appendix S1. [file FSN3-12-4783-s001.zip › appendix file/appendix file A/data table/Sichuan-Hanyuan.csv]

#EXPORTTYPE:	DATA SINGLE
#FILE:	ËÄ´¨-ººÔ´.ngb-ds3
#FORMAT:	NETZSCH5
#FTYPE:	ANSI
#IDENTITY:	2
#DECIMAL:	POINT
#SEPARATOR:	COMMA
#MTYPE:	TG
#INSTRUMENT:	NETZSCH STA 449F3
#PROJECT:	Install
#DATE/TIME:	2023/4/24 15:34:46 (UTC+8)
#CORR. FILE:	»¨½·±³¾°.ngb-bs3
#TEMPCAL:	TCALZERO.TCX
#SENSITIVITY:	SENSZERO.EXX
#LABORATORY:	ËÄ´¨ÖÐÑÌ
#OPERATOR:	an
#REMARK:
#SAMPLE:	ËÄ´¨-ººÔ´
#SAMPLE MASS /mg:	5.3373
#MATERIAL:	Ñõ»¯ÂÁÛáÛö
#REFERENCE:
#REFERENCE MASS /mg:
#TYPE OF CRUCIBLE:	Al2O3 Plate	# 17 mm
#SAMPLE CRUCIBLE MASS /mg:	0
#REFERENCE CRUCIBLE MASS /mg:
#TG RANGE /mg:	35000
#TAU-R:	---
#CORR. CODE:	020
#EXO:	-1
#RANGE:	25¡ãC/10.0(K/min)/600¡ãC
#SEGMENT:	S1/1
#SEG. 1:	25¡ãC/10.0(K/min)/600¡ãC
##Temp./¡ãC	Time/min	Mass/%
29.29700	0.00000	100.00000
29.45900	0.25000	99.80159
29.68500	0.50000	99.68973
29.96800	0.75000	99.53385
30.38000	1.00000	99.50424
30.93300	1.25000	99.41974
31.65700	1.50000	99.45778
32.54500	1.75000	99.46190
33.58500	2.00000	99.38602
34.78200	2.25000	99.37534
36.13200	2.50000	99.29534
37.60500	2.75000	99.18142
39.19600	3.00000	99.01467
40.89700	3.25000	98.79939
42.70300	3.50000	98.62665
44.60300	3.75000	98.38608
46.62200	4.00000	98.17286
48.74500	4.25000	97.93866
50.98600	4.50000	97.69397
53.31000	4.75000	97.41761
55.72700	5.00000	97.15174
58.32900	5.25000	96.83098
60.96900	5.50000	96.51903
63.68100	5.75000	96.21925
66.45700	6.00000	95.92191
69.30800	6.25000	95.63281
72.16200	6.50000	95.28263
75.08800	6.75000	94.94501
78.01300	7.00000	94.59895
81.00000	7.25000	94.33534
84.01300	7.50000	93.98085
87.04700	7.75000	93.68557
90.11000	8.00000	93.37530
93.17300	8.25000	93.13698
96.24900	8.50000	92.84582
99.33100	8.75000	92.60937
102.35200	9.00000	92.38585
105.44800	9.25000	92.19174
108.46300	9.50000	92.03998
111.53500	9.75000	91.90077
114.55300	10.00000	91.72765
117.56400	10.25000	91.63697
120.53600	10.50000	91.54198
123.46700	10.75000	91.45560
126.47100	11.00000	91.35406
129.43100	11.25000	91.26562
132.37300	11.50000	91.14964
135.29300	11.75000	91.07152
138.19600	12.00000	90.96828
141.08600	12.25000	90.86280
143.91299	12.50000	90.76125
146.79800	12.75000	90.66007
149.63699	13.00000	90.56733
152.44000	13.25000	90.39646
155.23300	13.50000	90.28460
157.99800	13.75000	90.11991
160.74600	14.00000	89.97433
163.47301	14.25000	89.81189
166.19000	14.50000	89.66856
168.88600	14.75000	89.46808
171.56700	15.00000	89.29927
174.24100	15.25000	89.10947
176.89799	15.50000	88.88164
179.54800	15.75000	88.71489
182.19000	16.00000	88.43011
184.81900	16.25000	88.19178
187.42999	16.50000	87.94915
190.04800	16.75000	87.65387
192.65800	17.00000	87.27821
195.24400	17.25000	86.97225
197.83900	17.50000	86.55462
200.39600	17.75000	86.11358
203.00200	18.00000	85.64312
205.56799	18.25000	85.12637
208.12000	18.50000	84.47230
210.67200	18.75000	83.90066
213.21800	19.00000	83.25933
215.75301	19.25000	82.63260
218.28700	19.50000	81.94274
220.81799	19.75000	81.27611
223.35001	20.00000	80.48283
225.84900	20.25000	79.78866
228.37601	20.50000	79.10723
230.89101	20.75000	78.44472
233.34300	21.00000	77.74024
235.89301	21.25000	77.10715
238.40401	21.50000	76.48062
240.89000	21.75000	75.76115
243.40100	22.00000	75.15579
245.90199	22.25000	74.52083
248.41800	22.50000	73.92352
250.91701	22.75000	73.33708
253.42000	23.00000	72.73172
255.91600	23.25000	72.07539
258.39499	23.50000	71.48258
260.86499	23.75000	70.91507
263.39401	24.00000	70.30540
265.87000	24.25000	69.70622
268.39301	24.50000	69.16194
270.86700	24.75000	68.52903
273.36099	25.00000	67.94896
275.86200	25.25000	67.37508
278.35501	25.50000	66.75697
280.84601	25.75000	66.20407
283.31799	26.00000	65.57529
285.82999	26.25000	64.91934
288.32599	26.50000	64.32859
290.82101	26.75000	63.67883
293.26700	27.00000	63.04161
295.76099	27.25000	62.38117
298.29001	27.50000	61.65983
300.78799	27.75000	60.91282
303.27499	28.00000	60.23551
305.76300	28.25000	59.50143
308.25900	28.50000	58.82637
310.75101	28.75000	58.01192
313.23700	29.00000	57.22931
315.73801	29.25000	56.50985
318.22198	29.50000	55.72087
320.72000	29.75000	54.98042
323.21701	30.00000	54.36007
325.70499	30.25000	53.68913
328.16599	30.50000	53.05829
330.69199	30.75000	52.55841
333.13800	31.00000	52.02462
335.67401	31.25000	51.57945
338.16000	31.50000	51.16182
340.66599	31.75000	50.79254
343.14801	32.00000	50.44854
345.64301	32.25000	50.05827
348.10199	32.50000	49.73770
350.61200	32.75000	49.45066
353.10800	33.00000	49.11322
355.60001	33.25000	48.87265
358.08301	33.50000	48.57943
360.58600	33.75000	48.35347
363.07101	34.00000	48.11309
365.56201	34.25000	47.87477
368.05801	34.50000	47.63214
370.53699	34.75000	47.34098
373.02399	35.00000	47.22275
375.51999	35.25000	46.99492
378.02701	35.50000	46.73974
380.51300	35.75000	46.53926
382.99200	36.00000	46.30075
385.49600	36.25000	46.16997
387.95999	36.50000	45.89793
390.48300	36.75000	45.71225
392.97800	37.00000	45.53932
395.45099	37.25000	45.32610
397.95001	37.50000	45.12581
400.47699	37.75000	44.88112
402.98099	38.00000	44.69751
405.47501	38.25000	44.51820
407.98901	38.50000	44.25028
410.47198	38.75000	44.05392
412.97900	39.00000	43.80717
415.44699	39.25000	43.59620
417.98300	39.50000	43.36818
420.46500	39.75000	43.12143
422.98599	40.00000	42.90222
425.49799	40.25000	42.64684
428.01099	40.50000	42.42538
430.50900	40.75000	42.18256
433.02100	41.00000	41.90415
435.53500	41.25000	41.65514
438.01999	41.50000	41.33232
440.53101	41.75000	41.13615
443.04800	42.00000	40.84294
445.55200	42.25000	40.50756
448.06699	42.50000	40.24788
450.57700	42.75000	39.96946
453.07599	43.00000	39.61516
455.59601	43.25000	39.32812
458.09100	43.50000	38.92099
460.58099	43.75000	38.62983
463.08899	44.00000	38.29446
465.58701	44.25000	38.02859
468.09100	44.50000	37.60253
470.59000	44.75000	37.27971
473.08701	45.00000	36.96532
475.58301	45.25000	36.71632
478.07199	45.50000	36.36202
480.55801	45.75000	35.94420
483.03900	46.00000	35.65923
485.50601	46.25000	35.33435
488.04099	46.50000	34.95250
490.53500	46.75000	34.65722
493.03699	47.00000	34.30480
495.52701	47.25000	33.93982
497.99600	47.50000	33.68051
500.51300	47.75000	33.37230
502.99200	48.00000	33.01388
505.48001	48.25000	32.68881
507.99200	48.50000	32.44824
510.48300	48.75000	32.12542
512.96899	49.00000	31.74995
515.47101	49.25000	31.46722
517.96899	49.50000	31.14028
520.43103	49.75000	30.83001
522.95801	50.00000	30.56227
525.46301	50.25000	30.18230
527.95398	50.50000	29.91232
530.44598	50.75000	29.61910
532.93799	51.00000	29.30264
535.41901	51.25000	29.00718
537.91901	51.50000	28.69072
540.39001	51.75000	28.43760
542.89301	52.00000	28.12771
545.36102	52.25000	27.82812
547.88501	52.50000	27.47363
550.38599	52.75000	27.23943
552.87000	53.00000	26.89131
555.36499	53.25000	26.58123
557.82501	53.50000	26.37232
560.36700	53.75000	26.01165
562.85400	54.00000	25.74785
565.36603	54.25000	25.45257
567.86700	54.50000	25.10445
570.36102	54.75000	24.80899
572.86700	55.00000	24.59596
575.35999	55.25000	24.31323
577.87201	55.50000	24.05992
580.37701	55.75000	23.74553
582.86798	56.00000	23.42701
585.34003	56.25000	23.11281
587.87799	56.50000	22.84901
590.36902	56.75000	22.61274
592.87000	57.00000	22.35962
595.37500	57.25000	22.07052
