# Supplementary material for: Correlation between climatic environment and characteristic components of 14 kinds of huajiao by thermal analysis techniques, GC‐MS and HS‐IMS
Source: Food Sci Nutr. 2024 May 3;12(7):4783–99. doi: 10.1002/fsn3.4126 (PMC11266924; doi:10.1002/fsn3.4126)
Supplement: Supplementary file 1 — Appendix S1. [file FSN3-12-4783-s001.zip › appendix file/appendix file A/data table/Sichuan-Maoxian.csv]

#EXPORTTYPE:	DATA SINGLE
#FILE:	ËÄ´¨-Ã¯ÏØ.ngb-ds3
#FORMAT:	NETZSCH5
#FTYPE:	ANSI
#IDENTITY:	4
#DECIMAL:	POINT
#SEPARATOR:	COMMA
#MTYPE:	TG
#INSTRUMENT:	NETZSCH STA 449F3
#PROJECT:	Install
#DATE/TIME:	2023/4/25 9:18:01 (UTC+8)
#CORR. FILE:	»¨½·±³¾°.ngb-bs3
#TEMPCAL:	TCALZERO.TCX
#SENSITIVITY:	SENSZERO.EXX
#LABORATORY:	ËÄ´¨ÖÐÑÌ
#OPERATOR:	an
#REMARK:
#SAMPLE:	ËÄ´¨-Ã¯ÏØ
#SAMPLE MASS /mg:	5.4270
#MATERIAL:	Ñõ»¯ÂÁÛáÛö
#REFERENCE:
#REFERENCE MASS /mg:
#TYPE OF CRUCIBLE:	Al2O3 Plate	# 17 mm
#SAMPLE CRUCIBLE MASS /mg:	0
#REFERENCE CRUCIBLE MASS /mg:
#TG RANGE /mg:	35000
#TAU-R:	---
#CORR. CODE:	020
#EXO:	-1
#RANGE:	25¡ãC/10.0(K/min)/600¡ãC
#SEGMENT:	S1/1
#SEG. 1:	25¡ãC/10.0(K/min)/600¡ãC
##Temp./¡ãC	Time/min	Mass/%
34.56000	0.00000	100.00000
34.63800	0.25000	99.91284
34.72300	0.50000	99.85885
34.91900	0.75000	99.73245
35.18300	1.00000	99.63700
35.59300	1.25000	99.61618
36.14600	1.50000	99.61212
36.75900	1.75000	99.57048
37.59800	2.00000	99.53105
38.50500	2.25000	99.45016
39.51300	2.50000	99.37129
40.61500	2.75000	99.27805
41.82900	3.00000	99.19292
43.15700	3.25000	99.06210
44.58700	3.50000	98.98544
46.18600	3.75000	98.82974
47.88900	4.00000	98.73853
49.76400	4.25000	98.59738
51.75000	4.50000	98.47909
53.87900	4.75000	98.29040
56.11900	5.00000	98.12641
58.51900	5.25000	97.92095
61.00100	5.50000	97.74056
63.58800	5.75000	97.50802
66.24700	6.00000	97.25907
68.98700	6.25000	97.01013
71.77500	6.50000	96.72176
74.59100	6.75000	96.46656
77.49000	7.00000	96.13857
80.41600	7.25000	95.83582
83.36600	7.50000	95.52239
86.35800	7.75000	95.19882
89.38400	8.00000	94.86457
92.43900	8.25000	94.60328
95.51600	8.50000	94.33554
98.60600	8.75000	94.08439
101.70100	9.00000	93.83140
104.79200	9.25000	93.64879
107.85800	9.50000	93.49327
110.88000	9.75000	93.36263
113.96900	10.00000	93.18813
116.98500	10.25000	93.10927
120.01500	10.50000	92.98489
122.96500	10.75000	92.88318
126.00500	11.00000	92.78349
129.00600	11.25000	92.70886
131.97800	11.50000	92.60715
134.91800	11.75000	92.50562
137.88699	12.00000	92.40391
140.80600	12.25000	92.35010
143.71600	12.50000	92.21282
146.59300	12.75000	92.13820
149.45900	13.00000	92.05123
152.28999	13.25000	91.91413
155.11099	13.50000	91.82716
157.89500	13.75000	91.67754
160.66901	14.00000	91.57601
163.43300	14.25000	91.44739
166.16701	14.50000	91.32080
168.87100	14.75000	91.15275
171.57700	15.00000	91.03446
174.27400	15.25000	90.86641
176.94701	15.50000	90.67551
179.61600	15.75000	90.48259
182.26801	16.00000	90.29593
184.92101	16.25000	90.09877
187.54500	16.50000	89.84153
190.16100	16.75000	89.60918
192.77499	17.00000	89.26460
195.37300	17.25000	88.99281
197.96700	17.50000	88.63184
200.57500	17.75000	88.22314
203.15199	18.00000	87.82882
205.71001	18.25000	87.35784
208.26801	18.50000	86.80800
210.82899	18.75000	86.23954
213.35600	19.00000	85.61507
215.90700	19.25000	84.99668
218.40300	19.50000	84.29961
220.97301	19.75000	83.63553
223.49001	20.00000	82.91561
226.01401	20.25000	82.15607
228.53300	20.50000	81.51299
231.04300	20.75000	80.72858
233.51500	21.00000	80.06689
236.05099	21.25000	79.37571
238.56000	21.50000	78.64750
241.07001	21.75000	78.03132
243.57201	22.00000	77.36116
246.06900	22.25000	76.72840
248.56100	22.50000	76.07886
251.05800	22.75000	75.43136
253.55000	23.00000	74.85683
255.99800	23.25000	74.16584
258.54700	23.50000	73.52460
261.00000	23.75000	72.88355
263.52200	24.00000	72.25281
266.02301	24.25000	71.61378
268.47101	24.50000	70.92482
270.96201	24.75000	70.34199
273.49301	25.00000	69.69873
275.98599	25.25000	69.05546
278.46399	25.50000	68.38953
280.95200	25.75000	67.76285
283.44101	26.00000	67.08845
285.88599	26.25000	66.43910
288.40799	26.50000	65.73577
290.89499	26.75000	65.04901
293.39999	27.00000	64.34347
295.83899	27.25000	63.63184
298.36801	27.50000	62.85793
300.85999	27.75000	62.11701
303.34900	28.00000	61.30164
305.83499	28.25000	60.47798
308.32401	28.50000	59.63350
310.80600	28.75000	58.74756
313.30399	29.00000	57.85333
315.80499	29.25000	56.96941
318.28500	29.50000	56.10208
320.76801	29.75000	55.26608
323.26599	30.00000	54.47540
325.74899	30.25000	53.69744
328.21301	30.50000	52.97734
330.73401	30.75000	52.31970
333.22400	31.00000	51.67643
335.70499	31.25000	51.05602
338.16400	31.50000	50.53934
340.68301	31.75000	50.05178
343.18100	32.00000	49.57048
345.67001	32.25000	49.14925
348.14401	32.50000	48.70315
350.60901	32.75000	48.37332
353.14600	33.00000	48.02672
355.59399	33.25000	47.63460
358.08600	33.50000	47.29851
360.61499	33.75000	47.00369
363.10599	34.00000	46.68638
365.56299	34.25000	46.38124
368.09601	34.50000	46.07020
370.59601	34.75000	45.71329
373.08499	35.00000	45.45808
375.57700	35.25000	45.11351
378.06900	35.50000	44.83766
380.57401	35.75000	44.48701
383.07101	36.00000	44.20472
385.56000	36.25000	43.88520
388.05801	36.50000	43.59683
390.53400	36.75000	43.25244
393.01501	37.00000	42.92464
395.51999	37.25000	42.59480
398.04401	37.50000	42.30846
400.54401	37.75000	41.98065
403.04599	38.00000	41.64861
405.53799	38.25000	41.36429
408.04401	38.50000	41.04680
410.53201	38.75000	40.78128
413.03601	39.00000	40.45550
415.54001	39.25000	40.16086
418.03400	39.50000	39.85793
420.53299	39.75000	39.55906
423.01300	40.00000	39.29777
425.50800	40.25000	39.05712
428.03900	40.50000	38.79160
430.54401	40.75000	38.51760
433.02200	41.00000	38.24581
435.54999	41.25000	38.03409
438.05099	41.50000	37.80376
440.54300	41.75000	37.56514
443.04501	42.00000	37.34734
445.55301	42.25000	37.15018
448.05899	42.50000	36.97181
450.56601	42.75000	36.76433
453.05899	43.00000	36.56938
455.57001	43.25000	36.41570
458.01901	43.50000	36.22480
460.56299	43.75000	36.06928
463.04401	44.00000	35.93440
465.56500	44.25000	35.80357
468.06799	44.50000	35.65027
470.52301	44.75000	35.52165
473.06201	45.00000	35.38456
475.54401	45.25000	35.28082
478.03299	45.50000	35.10245
480.56699	45.75000	35.01106
483.06201	46.00000	34.90732
485.56500	46.25000	34.80357
488.06000	46.50000	34.70389
490.56201	46.75000	34.61268
493.02100	47.00000	34.51926
495.56601	47.25000	34.41975
498.05701	47.50000	34.40943
500.55701	47.75000	34.25576
503.05701	48.00000	34.22480
505.55600	48.25000	34.12512
508.05200	48.50000	34.10006
510.54700	48.75000	34.02543
513.06201	49.00000	33.92593
515.56000	49.25000	33.87599
518.06201	49.50000	33.82624
520.56500	49.75000	33.77022
523.05298	50.00000	33.75180
525.55200	50.25000	33.64990
528.04199	50.50000	33.57306
530.53900	50.75000	33.52331
533.04700	51.00000	33.47356
535.54602	51.25000	33.42381
538.03101	51.50000	33.37387
540.53302	51.75000	33.29924
543.02802	52.00000	33.29943
545.52399	52.25000	33.20803
548.03101	52.50000	33.16860
550.53601	52.75000	33.15626
553.02802	53.00000	33.05657
555.53101	53.25000	33.03169
558.00800	53.50000	32.98194
560.50299	53.75000	32.98194
563.00403	54.00000	32.90713
565.43799	54.25000	32.88852
567.99799	54.50000	32.80763
570.50598	54.75000	32.80136
572.98602	55.00000	32.75788
575.48602	55.25000	32.68933
577.96997	55.50000	32.66427
580.47198	55.75000	32.63940
582.97302	56.00000	32.56477
585.44397	56.25000	32.52755
587.97400	56.50000	32.49622
590.48499	56.75000	32.43413
592.96698	57.00000	32.42160
595.44897	57.25000	32.37184
