# Supplementary material for: Correlation between climatic environment and characteristic components of 14 kinds of huajiao by thermal analysis techniques, GC‐MS and HS‐IMS
Source: Food Sci Nutr. 2024 May 3;12(7):4783–99. doi: 10.1002/fsn3.4126 (PMC11266924; doi:10.1002/fsn3.4126)
Supplement: Supplementary file 1 — Appendix S1. [file FSN3-12-4783-s001.zip › appendix file/appendix file A/data table/Sichuan-Zigong.csv]

#EXPORTTYPE:	DATA SINGLE
#FILE:	ËÄ´¨-×Ô¹±.ngb-ds3
#FORMAT:	NETZSCH5
#FTYPE:	ANSI
#IDENTITY:	3
#DECIMAL:	POINT
#SEPARATOR:	COMMA
#MTYPE:	TG
#INSTRUMENT:	NETZSCH STA 449F3
#PROJECT:	Install
#DATE/TIME:	2023/4/24 18:57:08 (UTC+8)
#CORR. FILE:	»¨½·±³¾°.ngb-bs3
#TEMPCAL:	TCALZERO.TCX
#SENSITIVITY:	SENSZERO.EXX
#LABORATORY:	ËÄ´¨ÖÐÑÌ
#OPERATOR:	an
#REMARK:
#SAMPLE:	ËÄ´¨×Ô¹±
#SAMPLE MASS /mg:	5.3527
#MATERIAL:	Ñõ»¯ÂÁÛáÛö
#REFERENCE:
#REFERENCE MASS /mg:
#TYPE OF CRUCIBLE:	Al2O3 Plate	# 17 mm
#SAMPLE CRUCIBLE MASS /mg:	0
#REFERENCE CRUCIBLE MASS /mg:
#TG RANGE /mg:	35000
#TAU-R:	---
#CORR. CODE:	020
#EXO:	-1
#RANGE:	25¡ãC/10.0(K/min)/600¡ãC
#SEGMENT:	S1/1
#SEG. 1:	25¡ãC/10.0(K/min)/600¡ãC
##Temp./¡ãC	Time/min	Mass/%
28.39700	0.00000	100.00000
28.63700	0.25000	99.77077
28.89500	0.50000	99.68651
29.22900	0.75000	99.55630
29.65900	1.00000	99.56041
30.24100	1.25000	99.56882
31.00000	1.50000	99.65924
31.92400	1.75000	99.57928
33.02000	2.00000	99.58133
34.21300	2.25000	99.55817
35.67000	2.50000	99.49521
37.17600	2.75000	99.40049
38.80600	3.00000	99.28485
40.53600	3.25000	99.09541
42.40400	3.50000	98.94819
44.33500	3.75000	98.74624
46.40100	4.00000	98.56540
48.54600	4.25000	98.33187
50.82000	4.50000	98.11291
53.18200	4.75000	97.86482
55.64500	5.00000	97.62923
58.22700	5.25000	97.30940
60.89100	5.50000	97.02561
63.64800	5.75000	96.69942
66.44300	6.00000	96.42181
69.28400	6.25000	96.10832
72.19400	6.50000	95.76961
75.12900	6.75000	95.43931
78.08800	7.00000	95.08790
81.05000	7.25000	94.77460
84.08100	7.50000	94.43365
87.12600	7.75000	94.12035
90.17400	8.00000	93.82779
93.25100	8.25000	93.56063
96.32500	8.50000	93.30189
99.41900	8.75000	93.05584
102.50700	9.00000	92.84342
105.54900	9.25000	92.64147
108.61700	9.50000	92.49837
111.65000	9.75000	92.34704
114.67700	10.00000	92.19123
117.66900	10.25000	92.08399
120.65900	10.50000	91.95770
123.63200	10.75000	91.85682
126.54900	11.00000	91.75351
129.55701	11.25000	91.65673
132.45399	11.50000	91.54744
135.40700	11.75000	91.46973
138.32500	12.00000	91.39406
141.17999	12.25000	91.31616
144.05800	12.50000	91.21509
146.92200	12.75000	91.13924
149.75200	13.00000	91.03219
152.55400	13.25000	90.91225
155.28999	13.50000	90.84275
158.09300	13.75000	90.66807
160.82800	14.00000	90.58400
163.56100	14.25000	90.45977
166.26900	14.50000	90.32526
168.96700	14.75000	90.14647
171.64700	15.00000	90.04129
174.32001	15.25000	89.85409
176.92999	15.50000	89.67941
179.61800	15.75000	89.52809
182.20900	16.00000	89.30502
184.87399	16.25000	89.10101
187.50800	16.50000	88.88225
190.06900	16.75000	88.63396
192.69701	17.00000	88.34158
195.32600	17.25000	88.06808
197.90800	17.50000	87.72937
200.47301	17.75000	87.32341
203.05299	18.00000	86.94042
205.62399	18.25000	86.53240
208.17200	18.50000	86.03172
210.72501	18.75000	85.50152
213.26500	19.00000	84.91883
215.80200	19.25000	84.35930
218.33501	19.50000	83.74503
220.86000	19.75000	83.12665
223.39500	20.00000	82.53125
225.91200	20.25000	81.89157
228.40800	20.50000	81.29430
230.90500	20.75000	80.59577
233.44901	21.00000	80.03849
235.94501	21.25000	79.40722
238.45100	21.50000	78.74661
240.96001	21.75000	78.16616
243.41400	22.00000	77.57917
245.96700	22.25000	76.96079
248.47099	22.50000	76.28543
250.97400	22.75000	75.68162
253.46300	23.00000	75.07800
255.97200	23.25000	74.38153
258.46500	23.50000	73.73998
260.91501	23.75000	73.05210
263.45901	24.00000	72.38104
265.95999	24.25000	71.73520
268.45300	24.50000	71.04508
270.93600	24.75000	70.37831
273.43701	25.00000	69.74312
275.92700	25.25000	69.11204
278.42700	25.50000	68.43873
280.92001	25.75000	67.78672
283.40399	26.00000	67.10707
285.89099	26.25000	66.45282
288.38501	26.50000	65.80716
290.83099	26.75000	65.11293
293.36801	27.00000	64.47344
295.84299	27.25000	63.78332
298.34399	27.50000	63.04706
300.82199	27.75000	62.35918
303.31100	28.00000	61.59546
305.80899	28.25000	60.82986
308.29700	28.50000	60.07249
310.78400	28.75000	59.23515
313.28101	29.00000	58.41912
315.77100	29.25000	57.60289
318.25800	29.50000	56.78032
320.75500	29.75000	55.98726
323.24500	30.00000	55.21737
325.72198	30.25000	54.46840
328.22601	30.50000	53.74671
330.72299	30.75000	53.09040
333.21799	31.00000	52.47613
335.71301	31.25000	51.85570
338.20300	31.50000	51.32344
340.68500	31.75000	50.83528
343.18100	32.00000	50.31778
345.65900	32.25000	49.88230
348.15601	32.50000	49.46588
350.65302	32.75000	49.09560
353.14999	33.00000	48.72532
355.64700	33.25000	48.35933
358.14999	33.50000	48.06901
360.63000	33.75000	47.77439
363.13300	34.00000	47.48407
365.63400	34.25000	47.20440
368.11899	34.50000	46.96882
370.61301	34.75000	46.68691
373.10501	35.00000	46.47449
375.60400	35.25000	46.17352
378.09299	35.50000	45.95270
380.59299	35.75000	45.70852
383.09201	36.00000	45.46883
385.58099	36.25000	45.25417
388.07800	36.50000	45.04811
390.57599	36.75000	44.78936
393.06799	37.00000	44.56013
395.54901	37.25000	44.31390
398.06601	37.50000	44.10783
400.55600	37.75000	43.84273
403.06201	38.00000	43.61556
405.56299	38.25000	43.35251
408.06601	38.50000	43.14421
410.55600	38.75000	42.84978
413.06601	39.00000	42.57216
415.53101	39.25000	42.29436
418.07101	39.50000	42.03355
420.57101	39.75000	41.74940
423.05899	40.00000	41.50971
425.56000	40.25000	41.27637
428.06799	40.50000	41.01538
430.56400	40.75000	40.80072
433.03400	41.00000	40.51245
435.55899	41.25000	40.32731
438.01501	41.50000	40.04558
440.51901	41.75000	39.83298
443.05200	42.00000	39.58283
445.55801	42.25000	39.34500
448.06201	42.50000	39.15986
450.52301	42.75000	38.94110
453.01300	43.00000	38.70551
455.55499	43.25000	38.52243
458.04599	43.50000	38.27638
460.54700	43.75000	38.08489
463.04501	44.00000	37.89359
465.53601	44.25000	37.68528
468.03400	44.50000	37.44970
470.54901	44.75000	37.27091
473.03101	45.00000	37.07531
475.53400	45.25000	36.90493
478.03699	45.50000	36.69027
480.53500	45.75000	36.48196
483.03000	46.00000	36.27160
485.52600	46.25000	36.11168
488.01999	46.50000	35.92224
490.50699	46.75000	35.74570
493.01801	47.00000	35.59213
495.52301	47.25000	35.38588
498.01199	47.50000	35.29770
500.49500	47.75000	35.04923
503.00201	48.00000	34.92331
505.51199	48.25000	34.78002
508.00900	48.50000	34.63280
510.50900	48.75000	34.45607
512.99200	49.00000	34.28363
515.49200	49.25000	34.11531
517.99500	49.50000	34.01013
520.49597	49.75000	33.85021
522.99103	50.00000	33.74932
525.49597	50.25000	33.55783
527.99200	50.50000	33.43154
530.49500	50.75000	33.24434
532.98401	51.00000	33.11394
535.47302	51.25000	32.96038
537.97498	51.50000	32.82997
540.47699	51.75000	32.67435
542.96301	52.00000	32.59234
545.46301	52.25000	32.41149
547.95898	52.50000	32.27455
550.42401	52.75000	32.15480
552.96301	53.00000	32.00123
555.46899	53.25000	31.84767
557.95801	53.50000	31.71932
560.42700	53.75000	31.58686
562.95203	54.00000	31.45422
565.45300	54.25000	31.35334
567.94501	54.50000	31.17025
570.44598	54.75000	31.03985
572.91998	55.00000	30.91150
575.44299	55.25000	30.76634
577.90900	55.50000	30.65892
580.45001	55.75000	30.52852
582.94702	56.00000	30.42128
585.45801	56.25000	30.26155
587.95300	56.50000	30.16048
590.45001	56.75000	30.02578
592.95398	57.00000	29.91855
595.45697	57.25000	29.79861
