# Supplementary material for: Correlation between climatic environment and characteristic components of 14 kinds of huajiao by thermal analysis techniques, GC‐MS and HS‐IMS
Source: Food Sci Nutr. 2024 May 3;12(7):4783–99. doi: 10.1002/fsn3.4126 (PMC11266924; doi:10.1002/fsn3.4126)
Supplement: Supplementary file 1 — Appendix S1. [file FSN3-12-4783-s001.zip › appendix file/appendix file A/data table/Yunnan - Kunming.csv]

#EXPORTTYPE:	DATA SINGLE
#FILE:	ÔÆÄÏ-À¥Ã÷.ngb-ds3
#FORMAT:	NETZSCH5
#FTYPE:	ANSI
#IDENTITY:	8
#DECIMAL:	POINT
#SEPARATOR:	COMMA
#MTYPE:	TG
#INSTRUMENT:	NETZSCH STA 449F3
#PROJECT:	Install
#DATE/TIME:	2023/4/26 16:34:09 (UTC+8)
#CORR. FILE:	»¨½·±³¾°.ngb-bs3
#TEMPCAL:	TCALZERO.TCX
#SENSITIVITY:	SENSZERO.EXX
#LABORATORY:	ËÄ´¨ÖÐÑÌ
#OPERATOR:	an
#REMARK:
#SAMPLE:	ÔÆÄÏ-À¥Ã÷
#SAMPLE MASS /mg:	5.2611
#MATERIAL:	Ñõ»¯ÂÁÛáÛö
#REFERENCE:
#REFERENCE MASS /mg:
#TYPE OF CRUCIBLE:	Al2O3 Plate	# 17 mm
#SAMPLE CRUCIBLE MASS /mg:	0
#REFERENCE CRUCIBLE MASS /mg:
#TG RANGE /mg:	35000
#TAU-R:	---
#CORR. CODE:	020
#EXO:	-1
#RANGE:	25¡ãC/10.0(K/min)/600¡ãC
#SEGMENT:	S1/1
#SEG. 1:	25¡ãC/10.0(K/min)/600¡ãC
##Temp./¡ãC	Time/min	Mass/%
33.87300	0.00000	100.00000
34.22100	0.25000	99.78807
34.61400	0.50000	99.62536
35.05300	0.75000	99.36439
35.56600	1.00000	99.26156
36.10200	1.25000	98.98329
36.79800	1.50000	98.83998
37.53700	1.75000	98.70711
38.38500	2.00000	98.52312
39.27200	2.25000	98.33476
40.21000	2.50000	98.20418
41.28700	2.75000	98.07151
42.40300	3.00000	97.88105
43.62600	3.25000	97.66057
44.97700	3.50000	97.54082
46.45600	3.75000	97.36310
48.12800	4.00000	97.23689
49.92400	4.25000	97.11049
51.83800	4.50000	96.89438
53.94700	4.75000	96.73604
56.15800	5.00000	96.61193
58.44200	5.25000	96.36768
60.90700	5.50000	96.21372
63.46000	5.75000	95.97195
66.08100	6.00000	95.77503
68.79300	6.25000	95.54808
71.48600	6.50000	95.36200
74.33200	6.75000	95.10730
77.18800	7.00000	94.89745
80.07000	7.25000	94.68343
83.02300	7.50000	94.50153
85.96700	7.75000	94.26831
88.97300	8.00000	94.10542
92.07300	8.25000	93.92579
95.14700	8.50000	93.75017
98.23600	8.75000	93.58328
101.33700	9.00000	93.45707
104.40300	9.25000	93.30729
107.45800	9.50000	93.15751
110.55900	9.75000	93.06115
113.60600	10.00000	92.92619
116.63100	10.25000	92.83002
119.67700	10.50000	92.72300
122.67800	10.75000	92.62017
125.70200	11.00000	92.48313
128.68500	11.25000	92.38049
131.67999	11.50000	92.27348
134.64301	11.75000	92.16438
137.59500	12.00000	92.03380
140.53700	12.25000	91.94598
143.44701	12.50000	91.73196
146.33900	12.75000	91.65061
149.22301	13.00000	91.46452
152.04100	13.25000	91.29745
154.89600	13.50000	91.09217
157.71400	13.75000	90.88860
160.48100	14.00000	90.73445
163.24500	14.25000	90.57193
165.99100	14.50000	90.38129
168.72000	14.75000	90.12450
171.43600	15.00000	89.95343
174.12100	15.25000	89.73504
176.80000	15.50000	89.48262
179.49200	15.75000	89.25149
182.16100	16.00000	88.97531
184.80800	16.25000	88.74209
187.44299	16.50000	88.40395
190.05099	16.75000	88.11503
192.69299	17.00000	87.72956
195.29700	17.25000	87.39579
197.91000	17.50000	86.97839
200.50800	17.75000	86.55452
203.05499	18.00000	86.04950
205.65300	18.25000	85.50797
208.20300	18.50000	84.94516
210.77699	18.75000	84.35650
213.32300	19.00000	83.70170
215.82401	19.25000	83.06172
218.41299	19.50000	82.39190
220.92599	19.75000	81.68330
223.45799	20.00000	80.95132
225.99100	20.25000	80.24501
228.51601	20.50000	79.62004
231.02600	20.75000	78.85366
233.53999	21.00000	78.19467
236.02499	21.25000	77.50109
238.51601	21.50000	76.80979
241.03799	21.75000	76.19566
243.54601	22.00000	75.53002
246.05400	22.25000	74.91570
248.56200	22.50000	74.22421
251.06100	22.75000	73.59297
253.54800	23.00000	72.94026
256.04099	23.25000	72.23394
258.54599	23.50000	71.55329
261.03699	23.75000	70.92604
263.50201	24.00000	70.30982
265.98999	24.25000	69.62498
268.51401	24.50000	68.96562
271.00400	24.75000	68.36650
273.48999	25.00000	67.73717
275.94000	25.25000	67.09718
278.46100	25.50000	66.43173
280.93701	25.75000	65.84307
283.42899	26.00000	65.17306
285.93799	26.25000	64.47758
288.38101	26.50000	63.84178
290.90701	26.75000	63.21701
293.36401	27.00000	62.56410
295.85300	27.25000	61.88782
298.37000	27.50000	61.17295
300.85199	27.75000	60.45580
303.31601	28.00000	59.75176
305.81400	28.25000	58.99413
308.31500	28.50000	58.21273
310.77701	28.75000	57.39731
313.29901	29.00000	56.56916
315.77499	29.25000	55.73663
318.27701	29.50000	54.98755
320.76401	29.75000	54.22345
323.24899	30.00000	53.45726
325.74399	30.25000	52.74657
328.23199	30.50000	52.05299
330.68701	30.75000	51.46889
333.21301	31.00000	50.78178
335.70700	31.25000	50.16974
338.18500	31.50000	49.58108
340.67200	31.75000	49.03100
343.16800	32.00000	48.48948
345.65701	32.25000	47.98236
348.16101	32.50000	47.51136
350.65399	32.75000	47.07057
353.13199	33.00000	46.64462
355.60901	33.25000	46.22950
358.12701	33.50000	45.85486
360.61099	33.75000	45.50151
363.11899	34.00000	45.17211
365.60400	34.25000	44.86590
368.08401	34.50000	44.55570
370.58701	34.75000	44.19836
373.04700	35.00000	43.89006
375.58600	35.25000	43.56465
378.07501	35.50000	43.26928
380.57700	35.75000	42.95471
383.07800	36.00000	42.65287
385.56000	36.25000	42.31263
388.06400	36.50000	42.03227
390.56400	36.75000	41.70687
393.06100	37.00000	41.40731
395.56900	37.25000	41.11403
398.07001	37.50000	40.82302
400.56500	37.75000	40.50845
403.05499	38.00000	40.21954
405.53799	38.25000	39.95400
408.02399	38.50000	39.70367
410.56299	38.75000	39.41476
413.06100	39.00000	39.12585
415.52899	39.25000	38.88826
418.06201	39.50000	38.57995
420.56699	39.75000	38.32316
423.07300	40.00000	38.10705
425.56201	40.25000	37.85653
428.06500	40.50000	37.62540
430.56900	40.75000	37.43058
433.06900	41.00000	37.15231
435.57401	41.25000	36.98960
438.09000	41.50000	36.75847
440.58701	41.75000	36.53799
443.09601	42.00000	36.33043
445.56699	42.25000	36.14852
448.09799	42.50000	36.00730
450.59100	42.75000	35.82540
453.09100	43.00000	35.62639
455.59601	43.25000	35.51292
458.09299	43.50000	35.31182
460.56799	43.75000	35.16413
463.10001	44.00000	35.03127
465.60400	44.25000	34.92654
468.10901	44.50000	34.77676
470.56900	44.75000	34.63762
473.09100	45.00000	34.50495
475.60599	45.25000	34.42151
478.07901	45.50000	34.25025
480.60800	45.75000	34.17099
483.10699	46.00000	34.06816
485.60400	46.25000	33.95697
488.10001	46.50000	33.85205
490.59299	46.75000	33.77279
493.09799	47.00000	33.71291
495.55399	47.25000	33.56941
498.09299	47.50000	33.53538
500.57501	47.75000	33.40252
503.08899	48.00000	33.37705
505.59100	48.25000	33.27422
508.10599	48.50000	33.20998
510.60101	48.75000	33.15219
513.09900	49.00000	33.03663
515.61102	49.25000	32.99804
518.09998	49.50000	32.91878
520.60602	49.75000	32.84180
523.10199	50.00000	32.81405
525.57898	50.25000	32.70913
528.10400	50.50000	32.65553
530.59998	50.75000	32.60421
533.09698	51.00000	32.55289
535.57898	51.25000	32.45652
538.08099	51.50000	32.42440
540.58801	51.75000	32.33449
543.09302	52.00000	32.29610
545.55798	52.25000	32.22976
548.08801	52.50000	32.16552
550.58801	52.75000	32.13986
553.09100	53.00000	32.07561
555.57703	53.25000	31.99863
558.08698	53.50000	31.97297
560.56598	53.75000	31.94731
563.08099	54.00000	31.88079
565.56598	54.25000	31.84239
568.06000	54.50000	31.79107
570.57001	54.75000	31.73975
573.03003	55.00000	31.68824
575.53400	55.25000	31.61753
578.03400	55.50000	31.61753
580.50800	55.75000	31.53618
583.00201	56.00000	31.49132
585.51099	56.25000	31.44418
587.98999	56.50000	31.41206
590.47400	56.75000	31.33508
592.91998	57.00000	31.30942
595.43903	57.25000	31.25791
