# Supplementary material for: Correlation between climatic environment and characteristic components of 14 kinds of huajiao by thermal analysis techniques, GC‐MS and HS‐IMS
Source: Food Sci Nutr. 2024 May 3;12(7):4783–99. doi: 10.1002/fsn3.4126 (PMC11266924; doi:10.1002/fsn3.4126)
Supplement: Supplementary file 1 — Appendix S1. [file FSN3-12-4783-s001.zip › appendix file/appendix file B/data table/Beijing-Shunyi.xls]

## Sheet: LibRes
数据文件名称:G:\20230407\北京顺义.D
采集日期:08 Apr 2023 01:38
方法名称:C:\Users\lenovo\Desktop\基于川产花椒精油的开发及卷烟应用\GC-MS\20220121醇提物精制\6hj醇提物.D\default.m
样品名称:
谱库 #1 :C:\Database\demo.l
谱库 #2 :
谱库 #3 :
化合物编号 (#)	保留时间 (分)	保留指数	扫描编号 (#)	面积 (Ab*s)	基线高度 (Ab)	绝对高度 (Ab)	峰宽 50% (分)	匹配项数量	匹配项名称	定性		CAS 编号	条目编号谱库
1	4.973		20	10751183	2087387	2096363	0.133	1	Pentane, 2-methyl-	91	86.11	000107-83-5	2022
2	5.171		66	50166360	19620215	20653912	0.155	2	n-Hexane	78	86.11	000110-54-3	2019
3	5.5811		161	1708813	1219456	1230379	0.077	1	Cyclopentane, methyl-	94	84.094	000096-37-7	1664
5	5.9908		256	200857	127271	136037	0.082	1	Cyclohexane	94	84.094	000110-82-7	1625
6	6.3841		348	35296	25523	32521	0.06	1	Heptane	72	100.125	000142-82-5	4403
7	10.9753		1414	124916	70043	74285	0.116	1	Bicyclo[3.1.0]hex-2-ene, 2-methyl-5-(1-methylethyl)-	91	136.125	002867-05-2	17707
8	11.2011		1467	493062	283977	287785	0.103	1	.alpha.-Pinene	96	136.125	000080-56-8	17494
9	12.0508		1664	1689413	955779	959589	0.125	1	Bicyclo[3.1.0]hexane, 4-methylene-1-(1-methylethyl)-	97	136.125	003387-41-5	17699
10	12.2664		1715	1943565	1083510	1087991	0.146	1	.beta.-Myrcene	97	136.125	000123-35-3	17490
11	12.7785		1833	35836	23017	31078	0.056	1	.alpha.-Phellandrene	91	136.125	000099-83-2	17522
12	13.167		1924	205425	108529	112260	0.082	1	p-Cymene	93	134.11	000099-87-6	16491
13	13.2772		1949	4958241	2352447	2357303	0.116	1	D-Limonene	99	136.125	005989-27-5	17468
14	13.353		1967	864671	484286	489705	0.052	3	.beta.-Phellandrene	90	136.125	000555-10-2	17515
15	13.3994		1978	3017459	1720563	1726326	0.073	1	Eucalyptol	99	154.136	000470-82-6	29740
16	13.4803		1997	159282	92997	99354	0.086	1	1,3,6-Octatriene, 3,7-dimethyl-, (Z)-	98	136.125	003338-55-4	17600
17	13.5969		2024	19596	12692	19026	0.073	5	Undecane	53	156.188	001120-21-4	31794
18	13.8422		2081	29869	16778	21756	0.077	1	.gamma.-Terpinene	95	136.125	000099-85-4	17501
20	14.0523		2129	25235	15641	22111	0.052	1	3-Oxatricyclo[4.1.1.0(2,4)]octane, 2,7,7-trimethyl-	50	152.12	001686-14-2	384018
21	14.1547		2153	408630	224914	230515	0.103	1	5-Isopropyl-2-methylbicyclo[3.1.0]hexan-2-ol	98	154.136	000546-79-2	30041
22	14.4331		2218	87210	42943	47593	0.082	2	Cyclohexene, 1-methyl-4-(1-methylethylidene)-	96	136.125	000586-62-9	17663
23	14.6081		2259	535040	302507	309047	0.125	1	Linalool	96	154.136	000078-70-6	29730
24	14.8101		2306	177739	100383	106518	0.077	1	Bicyclo[3.1.0]hexan-2-ol, 2-methyl-5-(1-methylethyl)-, (1.alpha.,2.alpha.,5.alpha.)-	97	154.136	017699-16-0	30186
25	15.1668		2389	25453	16970	25249	0.047	4	2,4,6-Octatriene, 2,6-dimethyl-, (E,Z)-	90	136.125	007216-56-0	17609
26	15.2232		2401	22498	15322	23412	0.056	1	2-Cyclohexen-1-ol, 1-methyl-4-(1-methylethenyl)-, trans-	87	152.12	007212-40-0	28330
27	15.2916		2418	15386	9411	15986	0.047	1	2-Methyl-1,5-hexadiene-3-ol	38	112.088	017123-60-3	38156
29	15.4401		2452	16303	9629	16003	0.065	3	7-Oxabicyclo[4.1.0]heptane, 1-methyl-4-(1-methylethenyl)-	59	152.12	001195-92-2	28331
30	15.516		2470	56044	29412	34236	0.077	1	cis-p-Mentha-2,8-dien-1-ol	38	152.12	003886-78-0	21260
31	15.667		2505	34401	19869	27376	0.065	1	6-Octenal, 3,7-dimethyl-, (R)-	93	154.136	002385-77-5	29901
32	16.015		2586	32099	14674	19818	0.095	1	Bicyclo[3.1.0]hexan-2-one, 5-(1-methylethyl)-	47	138.1	000513-20-2	384136
33	16.2091		2631	32926	15789	21337	0.086	3	Cyclohexanemethanol, .alpha.,.alpha.-dimethyl-4-methylene-	42	154.136	007299-42-5	30141
34	16.368		2668	17542	11385	21303	0.047	1	Bicyclo[3.1.1]heptan-3-one, 2,6,6-trimethyl-, (1α,2α,5α)-	47	152.12	000547-60-4	163230
35	16.497		2698	35118	20959	30795	0.06	1	Benzenemethanol, .alpha.,.alpha.,4-trimethyl-	83	150.104	001197-01-9	26677
36	16.614		2725	245930	123948	131325	0.103	1	2-Cyclohexen-1-one, 4-(1-methylethyl)-	97	138.104	000500-02-7	19633
37	16.682		2741	802126	383276	390425	0.116	1	.alpha.-Terpineol	90	154.136	000098-55-5	29817
38	16.982		2810	5653864	3031857	3043132	0.116	1	Cyclohexanol, 1-methyl-4-(1-methylethylidene)-	98	154.136	000586-81-2	30045
39	17.0982		2837	88996	40003	50727	0.09	2	2-Cyclohexen-1-ol, 2-methyl-5-(1-methylethenyl)-, cis-	97	152.12	001197-06-4	28316
40	17.306		2886	10987	6310	14920	0.052	2	5-Hepten-2-one, 6-methyl-	47	126.104	000110-93-0	12715
41	17.4347		2916	668758	399638	407024	0.112	1	Linalyl acetate	91	196.146	000115-95-7	66887
42	17.5965		2953	544238	218037	225622	0.142	1	Cyclohexanol, 1-methyl-4-(1-methylethylidene)-, acetate	91	196.146	010235-63-9	67005
43	17.844		3011	335532	154447	162358	0.112	1	2-Cyclohexen-1-one, 3-methyl-6-(1-methylethyl)-	94	152.12	000089-81-6	28251
44	18.305		3118	53019	22298	27935	0.09	3	Bornyl acetate	86	196.146	000076-49-3	66884
45	18.77		3226	55452	26818	33891	0.086	1	.delta.-Terpineol, acetate	64	196.146	093836-50-1	66929
46	19.1978		3325	202667	89615	96986	0.121	3	6-Octen-1-ol, 3,7-dimethyl-, acetate	91	198.162	000150-84-5	68849
47	19.3376		3358	950480	514989	522274	0.099	4	.alpha.-Terpinyl acetate	91	196.146	000080-26-2	66927
48	19.695		3441	84278	44381	52200	0.099	2	Geranyl acetate	86	196.146	000105-87-3	66885
50	20.155		3548	277546	157240	168719	0.095	1	Cyclohexane, 1-ethenyl-1-methyl-2,4-bis(1-methylethenyl)-, [1S-(1.alpha.,2.beta.,4.beta.)]-	99	204.188	000515-13-9	74940
51	20.831		3705	329315	165761	172251	0.112	1	Caryophyllene	99	204.188	000087-44-5	74603
52	21.4235		3842	96704	39990	47150	0.095	1	Humulene	94	204.188	006753-98-6	74570
53	21.803		3931	154169	83684	90197	0.09	5	Germacrene D	90	204.188	023986-74-5	74598
54	21.967		3969	58195	22981	33695	0.086	1	.alpha.-Muurolene	90	204.188	031983-22-9	74667
55	22.255		4036	162018	89384	96564	0.073	1	Naphthalene, 1,2,3,5,6,8a-hexahydro-4,7-dimethyl-1-(1-methylethyl)-, (1S-cis)-	97	204.188	000483-76-1	74888
56	22.746		4150	83820	36682	41845	0.095	4	Cyclohexanemethanol, 4-ethenyl-.alpha.,.alpha.,4-trimethyl-3-(1-methylethenyl)-, [1R-(1.alpha.,3.alpha.,4.beta.)]-	93	222.198	000639-99-6	93897
57	23.292		4277	454107	253176	261195	0.073	1	(2E,4S,7E)-4-Isopropyl-1,7-dimethylcyclodeca-2,7-dienol	98	222.198	198991-79-6	93797
58	23.473		4319	253345	113788	118624	0.129	1	Caryophyllene oxide	91	220.183	001139-30-6	91338
59	23.882		4414	34425	19541	26529	0.082	1	(1R,3E,7E,11R)-1,5,5,8-Tetramethyl-12-oxabicyclo[9.1.0]dodeca-3,7-diene	80	220.183	019888-34-7	91455
60	24.648		4592	31534	22915	35956	0.039	1	Hexadecane	91	226.26	000544-76-3	62249
61	25.603		4814	115701	62354	67661	0.095	1	1-((1S,3aR,4R,7S,7aS)-4-Hydroxy-7-isopropyl-4-methyloctahydro-1H-inden-1-yl)ethanone	99	238.193	001911-78-0	110131
62	26.5118		5025	60472	29424	34091	0.095	4	2,6,10-Dodecatrien-1-ol, 3,7,11-trimethyl-, acetate, (E,E)-	90	264.209	004128-17-0	137564
63	28.086		5391	168103	76624	84005	0.108	1	n-Hexadecanoic acid	98	256.24	000057-10-3	129145
64	28.547		5498	27120	15589	23390	0.082	2	p-Camphorene	60	272.25	020016-72-2	146590
