# Supplementary material for: Correlation between climatic environment and characteristic components of 14 kinds of huajiao by thermal analysis techniques, GC‐MS and HS‐IMS
Source: Food Sci Nutr. 2024 May 3;12(7):4783–99. doi: 10.1002/fsn3.4126 (PMC11266924; doi:10.1002/fsn3.4126)
Supplement: Supplementary file 1 — Appendix S1. [file FSN3-12-4783-s001.zip › appendix file/appendix file B/data table/Gansu-Wudu.xls]

## Sheet: LibRes
数据文件名称:G:\20230407\甘肃武都.D
采集日期:08 Apr 2023 02:39
方法名称:C:\Users\lenovo\Desktop\基于川产花椒精油的开发及卷烟应用\GC-MS\20220121醇提物精制\6hj醇提物.D\default.m
样品名称:
谱库 #1 :C:\Database\demo.l
谱库 #2 :
谱库 #3 :
化合物编号 (#)	保留时间 (分)	扫描编号 (#)	面积 (Ab*s)	基线高度 (Ab)	绝对高度 (Ab)	峰宽 50% (分)	匹配项数量	匹配项名称	定性	分子量 (amu)	CAS 编号	条目编号谱库
1	4.969	19	11052559	2135073	2143420	0.133	1	Pentane, 2-methyl-	91	86.11	000107-83-5	2028
2	5.0774	53	10749361	2659041	3722543	0.086	1	Pentane, 3-methyl-	91	86.11	000096-14-0	2030
3	5.171	66	32512067	17110729	20910832	0.056	2	n-Hexane	74	86.11	000110-54-3	2021
4	5.52	147	51555	42105	56374	0.043	1	Pentane, 2,4-dimethyl-	86	100.125	000108-08-7	4413
5	5.58	161	1802679	1266833	1278978	0.077	1	Cyclopentane, methyl-	94	84.094	000096-37-7	1664
6	5.989	256	209933	134049	143482	0.086	1	Cyclohexane	95	84.094	000110-82-7	1625
7	6.385	348	38001	25818	33005	0.069	1	Heptane	87	100.125	000142-82-5	4403
8	7.637	639	21356	12576	18060	0.073	1	Isobutyl acetate	72	116.084	000110-19-0	8960
9	10.972	1414	215528	125852	130030	0.095	1	Bicyclo[3.1.0]hex-2-ene, 2-methyl-5-(1-methylethyl)-	91	136.125	002867-05-2	17700
10	11.2	1467	187488	106642	110343	0.121	2	.alpha.-Pinene	96	136.125	000080-56-8	17494
11	12.052	1665	2540802	1428477	1432399	0.116	1	Bicyclo[3.1.0]hexane, 4-methylene-1-(1-methylethyl)-	97	136.125	003387-41-5	17699
12	12.267	1715	2317476	1289535	1293479	0.202	1	.beta.-Myrcene	97	136.125	000123-35-3	17490
13	12.78	1834	25009	15270	21401	0.06	1	.alpha.-Phellandrene	87	136.125	000099-83-2	17522
14	12.99	1883	29376	17210	21303	0.073	1	1,3-Cyclohexadiene, 1-methyl-4-(1-methylethyl)-	95	136.125	000099-86-5	17672
15	13.167	1924	90695	49941	53574	0.086	1	p-Cymene	97	134.11	000099-87-6	16491
16	13.287	1952	9042958	3927673	3933335	0.121	1	D-Limonene	99	136.125	005989-27-5	17468
17	13.356	1968	1085129	643484	649957	0.052	2	.beta.-Phellandrene	90	136.125	000555-10-2	17515
18	13.399	1978	1915528	1127047	1134028	0.069	1	Eucalyptol	99	154.136	000470-82-6	29740
19	13.477	1996	328844	193605	201499	0.09	2	1,3,6-Octatriene, 3,7-dimethyl-, (Z)-	98	136.125	003338-55-4	17600
20	13.597	2024	26701	17398	25014	0.056	1	Undecane	53	156.188	001120-21-4	31794
21	13.842	2081	83096	43708	48596	0.112	1	.gamma.-Terpinene	97	136.125	000099-85-4	17501
22	14.152	2153	154346	82360	87453	0.112	2	5-Isopropyl-2-methylbicyclo[3.1.0]hexan-2-ol	94	154.136	000546-79-2	30049
23	14.432	2218	113577	60054	64182	0.09	1	Cyclohexene, 1-methyl-4-(1-methylethylidene)-	96	136.125	000586-62-9	17663
24	14.626	2263	4160259	2124229	2129701	0.172	1	Linalool	96	154.136	000078-70-6	29730
25	14.815	2307	77831	43479	53362	0.069	3	Bicyclo[3.1.0]hexan-2-ol, 2-methyl-5-(1-methylethyl)-, (1.alpha.,2.alpha.,5.alpha.)-	95	154.136	017699-16-0	30186
26	15.164	2388	37747	21256	27291	0.077	2	2,4,6-Octatriene, 2,6-dimethyl-, (E,Z)-	94	136.125	007216-56-0	17610
27	15.749	2524	44963	26199	31430	0.065	1	Silane, cyclohexyldimethoxymethyl-	83	188.123	017865-32-6	59751
28	16.429	2682	108067	59919	65852	0.086	1	Terpinen-4-ol	90	154.136	000562-74-3	29792
29	16.683	2741	115233	46551	52305	0.116		.alpha.-Terpineol	90	154.136	000098-55-5	29817
30	16.984	2811	6323195	3324183	3329275	0.133	1	Cyclohexanol, 1-methyl-4-(1-methylethylidene)-	98	154.136	000586-81-2	30045
31	17.233	2869	13056	7154	12430	0.065	1	Ethyl 6-methylpyridine-2-carboxylate	38	105.08	039640-51-2	241577
32	17.474	2925	16364417	6356116	6361118	0.168	1	Linalyl acetate	90	196.146	000115-95-7	66887
33	17.604	2955	525810	252363	260906	0.151	1	Cyclohexanol, 1-methyl-4-(1-methylethylidene)-, acetate	91	196.146	010235-63-9	67005
34	17.862	3015	79855	43555	51053	0.082	1	2-Cyclohexen-1-one, 3-methyl-6-(1-methylethyl)-	91	152.12	000089-81-6	28254
35	18.314	3120	11328	7281	13891	0.056	4	Bornyl acetate	64	196.146	000076-49-3	66879
36	18.77	3226	25770	15533	20539	0.06	1	.delta.-Terpineol, acetate	86	196.146	093836-50-1	66929
37	19.153	3315	17870	11702	23446	0.039	1	2,7-Octadiene-1,6-diol, 2,6-dimethyl-	37	170.13	064142-78-5	413730
39	19.338	3358	952209	511730	518331	0.112	3	.alpha.-Terpinyl acetate	91	196.146	000080-26-2	66927
40	20.16	3549	78157	33322	36814	0.103	2	Cyclohexane, 1-ethenyl-1-methyl-2,4-bis(1-methylethenyl)-, [1S-(1.alpha.,2.beta.,4.beta.)]-	99	204.188	000515-13-9	74940
41	20.827	3704	283426	111751	116134	0.09	1	Caryophyllene	98	204.188	000087-44-5	74603
42	21.421	3842	266236	112338	116677	0.09	1	Humulene	97	204.188	006753-98-6	74569
43	21.804	3931	275404	145058	152224	0.09	1	Germacrene D	99	204.188	023986-74-5	74600
44	22.256	4036	173151	64814	70201	0.129	2	Naphthalene, 1,2,3,5,6,8a-hexahydro-4,7-dimethyl-1-(1-methylethyl)-, (1S-cis)-	95	204.188	000483-76-1	74890
45	22.746	4150	205398	104942	110611	0.138	5	3,7-Cyclodecadiene-1-methanol, .alpha.,.alpha.,4,8-tetramethyl-, [s-(Z,Z)]	70	222.198	021657-90-9	93840
46	23.293	4277	345612	180375	184771	0.125	1	(2E,4S,7E)-4-Isopropyl-1,7-dimethylcyclodeca-2,7-dienol	98	222.198	198991-79-6	93797
47	23.641	4358	32324	17095	21739	0.077	1	2,6-Dimethyl-2,6-octadiene-1,8-diol diacetate	59	254.15	036052-53-6	2884
48	24.644	4591	51841	27023	33629	0.082	1	Hexadecane	91	226.26	000544-76-3	62249
49	24.751	4616	140580	39749	45724	0.142	1	.alpha.-Bisabolol	52	222.198	000515-69-5	93743
50	25.255	4733	10815	6655	10934	0.069	1	Sulfurous acid, decyl pentyl ester	50	292.207	1000309-14-3	167429
51	25.604	4814	14404	7703	12412	0.073	1	1-((1S,3aR,4R,7S,7aS)-4-Hydroxy-7-isopropyl-4-methyloctahydro-1H-inden-1-yl)ethanone	99	238.193	001911-78-0	110131
52	28.091	5392	94838	29426	36941	0.125	1	n-Hexadecanoic acid	98	256.24	000057-10-3	129145
53	33.741	6705	78673	34956	66990	0.086	1	Phenol, 2,2'-methylenebis[6-(1,1-dimethylethyl)-4-methyl-	70	340.24	000119-47-1	219532
