# Supplementary material for: Correlation between climatic environment and characteristic components of 14 kinds of huajiao by thermal analysis techniques, GC‐MS and HS‐IMS
Source: Food Sci Nutr. 2024 May 3;12(7):4783–99. doi: 10.1002/fsn3.4126 (PMC11266924; doi:10.1002/fsn3.4126)
Supplement: Supplementary file 1 — Appendix S1. [file FSN3-12-4783-s001.zip › appendix file/appendix file B/data table/Guangdong-Maoming.xls]

## Sheet: LibRes
数据文件名称:G:\20230407\广东茂名.D
采集日期:07 Apr 2023 22:37
方法名称:C:\Users\lenovo\Desktop\基于川产花椒精油的开发及卷烟应用\GC-MS\20220121醇提物精制\6hj醇提物.D\default.m
样品名称:
谱库 #1 :C:\Database\demo.l
谱库 #2 :
谱库 #3 :
化合物编号 (#)	保留时间 (分)	扫描编号 (#)	面积 (Ab*s)	基线高度 (Ab)	绝对高度 (Ab)	峰宽 50% (分)	匹配项数量	匹配项名称	定性	分子量 (amu)	CAS 编号	条目编号谱库
1	4.973	20	9677031	1883536	1891137	0.133	1	Pentane, 2-methyl-	91	86.11	000107-83-5	2028
2	5.111	52	9656254	2523128	3477300	0.082	1	Pentane, 3-methyl-	91	86.11	000096-14-0	2030
3	5.171	66	32645506	17094796	20677914	0.056	2	n-Hexane	74	86.11	000110-54-3	2021
4	5.516	146	44189	16085	26994	0.086	1	Trichloromethane	80	117.914	000067-66-3	9997
5	5.58	161	1649132	1169818	1180691	0.09	1	Cyclopentane, methyl-	94	84.094	000096-37-7	1664
6	10.972	1414	124414	74085	78238	0.103	1	Bicyclo[3.1.0]hex-2-ene, 2-methyl-5-(1-methylethyl)-	97	136.125	002867-05-2	17700
7	11.2	1467	355186	210971	214577	0.09	1	.alpha.-Pinene	96	136.125	000080-56-8	17494
8	12.052	1665	2447696	1389587	1393212	0.133	1	Bicyclo[3.1.0]hexane, 4-methylene-1-(1-methylethyl)-	97	136.125	003387-41-5	17699
9	12.263	1714	873800	440698	444998	0.151	1	.beta.-Myrcene	95	136.125	000123-35-3	17490
10	12.775	1833	76192	47107	53320	0.065	1	.alpha.-Phellandrene	91	136.125	000099-83-2	17522
12	12.99	1883	86222	48106	51843	0.112	1	1,3-Cyclohexadiene, 1-methyl-4-(1-methylethyl)-	97	136.125	000099-86-5	17672
13	13.163	1923	164220	90512	93992	0.09	1	p-Cymene	95	134.11	000099-87-6	16491
14	13.27	1948	2691687	1297195	1301609	0.108	1	D-Limonene	99	136.125	005989-27-5	17468
15	13.348	1966	1318777	753306	758174	0.065	2	.beta.-Phellandrene	90	136.125	000555-10-2	17515
16	13.391	1976	377850	235079	240199	0.065	1	Eucalyptol	99	154.136	000470-82-6	29740
17	13.477	1996	169368	96993	102617	0.103	2	1,3,6-Octatriene, 3,7-dimethyl-, (Z)-	96	136.125	003338-55-4	17600
18	13.597	2024	29395	19242	25009	0.082	1	Undecane	53	156.188	001120-21-4	31794
20	13.843	2081	222730	125667	130230	0.09	1	.gamma.-Terpinene	97	136.125	000099-85-4	17501
21	14.152	2153	588543	326913	330831	0.138	1	5-Isopropyl-2-methylbicyclo[3.1.0]hexan-2-ol	98	154.136	000546-79-2	30049
22	14.428	2217	154741	84356	88475	0.112	1	Cyclohexene, 1-methyl-4-(1-methylethylidene)-	98	136.125	000586-62-9	17663
23	14.609	2259	552919	305573	310712	0.142	1	Linalool	91	154.136	000078-70-6	29730
24	14.811	2306	552917	303523	308851	0.155	1	Bicyclo[3.1.0]hexan-2-ol, 2-methyl-5-(1-methylethyl)-, (1.alpha.,2.alpha.,5.alpha.)-	97	154.136	017699-16-0	30186
25	15.168	2389	24764	14393	19802	0.052	2	2,4,6-Octatriene, 2,6-dimethyl-, (E,Z)-	96	136.125	007216-56-0	17609
26	15.293	2418	32559	19639	24420	0.065	2	2-Cyclohexen-1-ol, 1-methyl-4-(1-methylethyl)-, trans-	76	154.136	029803-81-4	30100
27	15.745	2523	46617	26339	30745	0.082	1	Silane, cyclohexyldimethoxymethyl-	83	188.123	017865-32-6	59751
28	16.425	2681	489381	274477	281337	0.086	1	Terpinen-4-ol	95	154.136	000562-74-3	29794
29	16.493	2697	48440	21594	28086	0.103	1	Benzenemethanol, .alpha.,.alpha.,4-trimethyl-	70	150.104	001197-01-9	26672
30	16.614	2725	48561	26384	32359	0.06	1	2-Cyclohexen-1-one, 4-(1-methylethyl)-	62	138.104	000500-02-7	19633
31	16.678	2740	303885	137425	141628	0.189	1	.alpha.-Terpineol	90	154.136	000098-55-5	29817
32	16.919	2796	44307	15983	20186	0.108	1	2-Cyclohexen-1-ol, 3-methyl-6-(1-methylethyl)-, trans-	90	154.136	016721-39-4	30112
33	16.967	2807	88774	50746	54851	0.073	1	Cyclohexanol, 1-methyl-4-(1-methylethylidene)-	97	154.136	000586-81-2	30045
34	17.432	2915	275209	158200	162648	0.108	1	Linalyl acetate	91	196.146	000115-95-7	66887
35	17.595	2953	194855	86979	90925	0.146	4	Cyclohexanol, 1-methyl-4-(1-methylethylidene)-, acetate	91	196.146	010235-63-9	67005
36	17.845	3011	918478	449464	453720	0.146	2	2-Cyclohexen-1-one, 3-methyl-6-(1-methylethyl)-	95	152.12	000089-81-6	28251
37	18.309	3119	49191	22022	26380	0.09	1	Bornyl acetate	86	196.146	000076-49-3	66884
38	19.019	3284	10606	7158	15801	0.043	2	2-Acetylcyclopentanone	43	126.068	001670-46-8	12441
39	19.338	3358	400471	206305	209538	0.103	5	.alpha.-Terpinyl acetate	91	196.146	000080-26-2	66927
40	19.699	3442	27962	13770	17978	0.073	4	Geranyl acetate	72	196.146	000105-87-3	66889
41	19.893	3487	15760	7915	11863	0.065	1	9-Cyclohexylbicyclo(3.3.1)nonan-9-ol	53	222.198	021915-40-2	93769
42	19.996	3511	16029	9902	14297	0.069	1	.alpha.-Cubebene	87	204.188	017699-14-8	74644
43	20.156	3548	61616	26486	30098	0.116	1	Cyclohexane, 1-ethenyl-1-methyl-2,4-bis(1-methylethenyl)-, [1S-(1.alpha.,2.beta.,4.beta.)]-	52	204.188	000515-13-9	74940
44	20.831	3705	216523	113931	117669	0.112	1	Caryophyllene	99	204.188	000087-44-5	74603
45	21.421	3842	60923	25359	28555	0.082	1	Humulene	96	204.188	006753-98-6	74569
46	21.804	3931	188839	99869	104190	0.103	1	Germacrene D	99	204.188	023986-74-5	74600
47	21.967	3969	39135	16156	21911	0.086	2	.alpha.-Muurolene	81	204.188	010208-80-7	74668
48	22.256	4036	152663	81690	84998	0.086	1	Naphthalene, 1,2,3,5,6,8a-hexahydro-4,7-dimethyl-1-(1-methylethyl)-, (1S-cis)-	95	204.188	000483-76-1	74888
49	22.746	4150	26266	13123	16585	0.112	1	Cyclohexanemethanol, 4-ethenyl-.alpha.,.alpha.,4-trimethyl-3-(1-methylethenyl)-, [1R-(1.alpha.,3.alpha.,4.beta.)]-	53	222.198	000639-99-6	93897
50	23.331	4286	61237	29831	33582	0.108	1	1H-Cycloprop[e]azulen-7-ol, decahydro-1,1,7-trimethyl-4-methylene-, [1ar-(1a.alpha.,4a.alpha.,7.beta.,7a.beta.,7b.alpha.)]-	76	220.183	006750-60-3	91514
51	23.473	4319	88779	44958	47453	0.112	1	Caryophyllene oxide	91	220.183	001139-30-6	91338
52	23.878	4413	27584	12441	16392	0.077	1	(1R,3E,7E,11R)-1,5,5,8-Tetramethyl-12-oxabicyclo[9.1.0]dodeca-3,7-diene	50	220.183	019888-34-7	91460
53	24.218	4492	10067	6033	14697	0.043	2	.tau.-Cadinol	59	222.198	005937-11-1	93720
54	24.429	4541	22167	12280	17839	0.073	1	.alpha.-Cadinol	43	222.198	000481-34-5	93734
55	24.627	4587	21361837	5496420	5500934	0.275	1	Xanthoxylin	95	196.074	000090-24-4	66414
56	25.608	4815	10956	6796	15114	0.073	1	1-((1S,3aR,4R,7S,7aS)-4-Hydroxy-7-isopropyl-4-methyloctahydro-1H-inden-1-yl)ethanone	99	238.193	001911-78-0	110131
57	26.512	5025	65489	32627	38417	0.09	1	2,6,10-Dodecatrien-1-ol, 3,7,11-trimethyl-, acetate, (E,E)-	86	264.209	004128-17-0	137564
58	27.661	5292	66413	35797	44066	0.095	1	Hexadecanoic acid, methyl ester	99	270.256	000112-39-0	144202
59	28.091	5392	767431	321036	332629	0.181	1	n-Hexadecanoic acid	99	256.24	000057-10-3	129145
60	29.752	5778	157913	87904	105303	0.077	5	9,12-Octadecadienoic acid (Z,Z)-, methyl ester	94	294.256	000112-63-0	170208
61	29.812	5792	121948	64787	86537	0.077	2	9-Octadecenoic acid, methyl ester, (E)-	99	296.272	001937-62-8	172352
62	30.2	5882	642796	274969	298370	0.073	2	9,12-Octadecadienoic acid (Z,Z)-	99	280.24	000060-33-3	154669
63	30.256	5895	1340707	349544	386751	0.215	1	9-Octadecenoic acid, (E)-	99	282.256	000112-79-8	156914
64	31.009	6070	99218	43240	87906	0.095	1	2,2,6-Trimethyl-2H,5H-pyrano[3,2-c]quinolin-5-one	95	241.11	050333-13-6	113275
65	32.498	6416	362420	90178	132467	0.125	2	1,2,3,4-Tetrahydro-7-methoxy-3,8-dimethyl-9H-carbazol-1-one	42	243.126	1000281-20-4	115351
66	33.737	6704	115599	47239	77836	0.095	1	Phenol, 2,2'-methylenebis[6-(1,1-dimethylethyl)-4-methyl-	90	340.24	000119-47-1	219532
67	34.464	6873	128951	48672	77003	0.116	1	5-[1-(3,3-Dimethyl-5-oxopyrrolidin-2-ylidene)-2-oxoethyl]-2,3,3-trimethyl-2,3-dihydro-1H-pyrrole-2-carbonitrile	46	287.163	1000194-28-2	162478
