# Supplementary material for: Correlation between climatic environment and characteristic components of 14 kinds of huajiao by thermal analysis techniques, GC‐MS and HS‐IMS
Source: Food Sci Nutr. 2024 May 3;12(7):4783–99. doi: 10.1002/fsn3.4126 (PMC11266924; doi:10.1002/fsn3.4126)
Supplement: Supplementary file 1 — Appendix S1. [file FSN3-12-4783-s001.zip › appendix file/appendix file B/data table/Heat Map Data.xlsx]

## Sheet: Sheet1
	HJ2	HJ1	HJ4	HJ3	HJ14	HJ10	HJ8	HJ7	HJ5	HJ6	HJ12	HJ13	HJ9	HJ11
Isobutyl acetate	-100	-100	-100	-100	-100	-100	-100	-100	-100	0.253544	-100	-100	-100	-100
Ethyl 6-methylpyridine-2-carboxylate	-100	-100	-100	-100	-100	-100	-100	-100	-100	0.155004	-100	-100	-100	-100
Linalyl acetate	101.425	21.8792	154.156	94.4989	15.2921	7.93966	3.36294	15.7829	2.65302	194.282	12.8955	12.1276	4.63033	3.26735
Gamma-Terpinyl Acetate	1.72535	3.94794	5.90585	3.7971	1.84733	6.46133	2.9946	1.83506	4.39505	6.24255	3.31001	7.2898	3.57867	2.31337
Bornyl acetate	-100	0.454541	-100	0.171008	0.199323	0.629455	0.30983	-100	0.47242	0.134489	0.53583	0.752071	0.461961	0.584008
2-Cyclohexen-1-ol, 3-methyl-6-(1-methylethyl)-, acetate	-100	1.13508	0.690241	0.656761	0.496224	-100	0.825513	-100	1.01384	-100	0.714721	1.9035	0.751786	-100
.delta.-Terpineol, acetate	0.47242	0.445292	0.604618	-100	0.219043	0.65834	0.336103	-100	0.463837	0.305948	0.241125	0.718176	0.34883	-100
6-Octen-1-ol, 3,7-dimethyl-, acetate	-100	1.57202	-100	0.881182	0.740294	2.40611	1.03053	-100	1.80829	-100	0.548545	2.01603	1.27881	-100
.alpha.-Terpinyl acetate	6.924	9.73769	13.679	9.72057	5.20735	11.2843	6.77959	5.28634	9.53815	11.3049	7.26053	13.447	7.0439	4.75449
Geranyl acetate	1.01084	0.64249	0.669428	0.31281	0.650338	1.00057	0.541517	0.3338	0.826083	-100	0.682868	1.30781	0.736922	0.331972
Benzoic acid, 3,4-dimethoxy-, methyl ester	-100	-100	-100	-100	-100	-100	-100	-100	-100	-100	0.297613	-100	-100	-100
2,6-Dimethyl-2,6-octadiene-1,8-diol diacetate	-100	-100	0.434655	-100	-100	-100	-100	-100	-100	0.383758	-100	-100	-100	-100
Xanthoxylin	0.932933	-100	-100	-100	24.6665	-100	41.2682	0.381158	1.35511	-100	-100	3.15289	11.0042	253.613
Sulfurous acid, pentyl undecyl ester	-100	-100	-100	-100	-100	-100	-100	-100	0.0970319	0.128398	-100	-100	-100	-100
Farnesyl Acetate	0.877668	0.762756	0.537409	-100	0.964501	0.717938	0.851632	0.50127	0.913462	-100	0.955277	1.20832	0.892734	0.777502
Hexadecanoic acid, methyl ester	-100	-100	-100	-100	-100	-100	-100	0.743737	-100	-100	-100	-100	-100	0.788471
Hexadecanoic acid, ethyl ester	-100	-100	-100	-100	-100	-100	0.806755	-100	-100	-100	-100	-100	-100	-100
9,12-Octadecadienoic acid (Z,Z)-, methyl ester	-100	-100	-100	-100	0.694336	-100	0.19474	1.45813	-100	-100	-100	-100	-100	1.87478
9-Octadecenoic acid, methyl ester, (E)-	-100	-100	-100	-100	-100	-100	0.248605	1.69556	-100	-100	-100	-100	-100	1.4478
Linoleic acid ethyl ester	-100	-100	-100	-100	-100	-100	0.937646	-100	-100	-100	-100	-100	-100	-100
Phenol, 2,2'-methylenebis[6-(1,1-dimethylethyl)-4-methyl-	0.847417	-100	0.862483	-100	0.757188	-100	0.822533	0.788685	0.700368	0.934025	-100	0.614211	0.760857	1.37242
ALPHA-THUJENE	0.289576	0.501234	1.06223	0.303573	0.634833	1.48303	0.249412	0.157295	0.758233	2.5588	-100	1.05078	0.42746	1.47707
.alpha.-Pinene	1.00592	1.4215	1.26153	0.59233	1.63483	5.85375	0.556227	0.609759	3.53977	2.2259	0.50647	2.52633	0.723162	4.21686
SABINENE	5.00914	5.70822	6.82318	2.57884	9.44922	20.0571	2.47663	2.48713	10.0474	30.165	2.54197	10.6466	3.02989	29.0596
.beta.-Myrcene	7.82592	8.35894	10.4311	3.18585	9.76452	23.0745	2.82437	3.0251	13.5487	27.5136	2.33884	16.6096	3.79754	10.374
.alpha.-Phellandrene	0.175377	0.2754	0.216205	0.0956309	0.42727	0.425454	-100	0.0988246	0.721156	0.296913	0.0894574	0.64236	0.156939	0.90457
ALPHA-TERPINENE	-100	0.0650599	0.141885	-100	0.274344	-100	0.0613558	-100	-100	0.348759	-100	0.13012	-100	1.02365
p-Cymene	0.356714	0.663124	0.418046	0.224101	0.74997	2.43886	0.231236	0.192841	1.21387	1.07675	0.158779	1.35708	0.306933	1.94966
D-Limonene	30.2758	23.5959	37.9854	10.7998	32.6341	58.8655	10.8696	9.78665	26.6849	107.36	8.15376	44.7147	11.5794	31.9564
.beta.-Phellandrene	3.63988	5.52712	4.083	1.94903	6.98778	10.2656	1.73417	1.94222	9.08741	12.8829	1.63223	10.8161	2.4103	15.6568
Eucalyptol	11.0276	19.6702	17.1397	9.77183	8.46478	35.824	5.06853	6.21646	23.9727	22.7416	5.10427	25.9018	5.92391	4.48593
(Z)-BETA-OCIMENE	1.03071	1.3035	1.34929	0.39956	1.37597	1.89104	0.299988	0.316182	1.8484	3.90412	0.275626	2.62852	0.469013	2.01078
.gamma.-Terpinene	0.199062	0.242004	0.451276	0.132672	0.663765	0.354612	0.138775	0.121774	0.238383	0.986536	0.150267	0.49436	0.1565	2.64431
Alpha-Pinene Oxide	-100	-100	-100	-100	-100	0.299596	-100	-100	0.188982	-100	-100	0.259468	-100	-100
Sabinene Hydrate	0.450754	4.5544	1.66576	2.62626	2.47459	4.85136	4.06347	1.40119	3.73577	1.83243	4.43191	4.99585	4.41658	6.98733
TERPINOLENE	-100	0.442906	-100	-100	0.630274	1.03538	0.203027	0.185136	0.582963	1.34841	0.182156	0.833301	0.235415	1.83712
4-Thujanol	0.279686	2.29816	1.00178	1.96932	2.03278	2.11016	3.33947	0.980624	1.87723	0.924029	4.3941	2.69027	2.88845	6.56437
2-Cyclohexen-1-ol, 1-methyl-4-(1-methylethenyl)-, trans-	0.750789	0.133658	0.278618	0.0906802	0.139582	0.267102	0.191855	0.0819422	0.129075	-100	0.0833194	0.192948	0.18973	0.386548
Limonene Oxide	-100	-100	-100	-100	-100	0.193553	-100	-100	-100	-100	-100	-100	-100	-100
cis-p-Mentha-2,8-dien-1-ol	0.84604	0.128624	0.493541	0.187819	0.118604	0.665368	0.160073	-100	-100	-100	-100	0.47483	0.216716	-100
2-Cyclohexen-1-ol, 1-methyl-4-(1-methylethyl)-, cis-	-100	-100	-100	-100	0.152653	-100	0.144533	-100	-100	-100	-100	-100	-100	-100
.alpha.-Terpineol	1.42506	7.53615	2.56502	2.46006	3.51946	9.52304	4.30273	2.39398	7.64704	1.36807	3.93038	7.12076	6.22905	3.6078
Trans-Piperitol	-100	-100	-100	-100	0.545815	-100	-100	-100	-100	-100	-100	-100	-100	0.526024
Gamma-Terpineol	19.1898	46.7144	61.6852	36.6506	11.6391	67.1241	16.3279	11.676	47.5326	75.0705	13.6038	76.4962	20.5858	1.05395
PIPERITONE	0.853033	3.40389	0.92898	1.20129	3.43314	3.98352	5.57273	2.18545	3.94617	0.948058	9.75	6.38303	5.78161	10.9044
(-)-Cis-.Beta.-Elemene	0.970342	4.06152	1.24291	0.985491	1.19428	3.29509	1.41206	1.0245	4.01214	0.927899	1.01666	5.44041	1.70882	0.73152
Caryophyllene	1.91931	3.4409	2.27075	1.18174	1.72025	3.90971	1.88783	1.30807	5.02546	3.3649	1.94875	4.64915	2.04587	2.57061
Humulene	1.28124	1.16766	2.59842	1.10911	0.593161	1.14809	0.641968	0.367731	1.27189	3.16082	0.742645	1.57589	0.821939	0.723293
Germacrene D	5.63925	2.58135	2.97611	0.842977	2.22727	1.83033	1.53947	0.977478	2.86126	3.26966	2.05775	4.0329	1.54681	2.24194
.alpha.-Muurolene	0.447038	0.927804	-100	-100	0.507895	0.690905	-100	0.322035	0.685397	-100	0.458482	1.21149	0.457081	0.46462
Bicyclogermacrene	0.72784	-100	-100	-100	-100	-100	-100	-100	-100	-100	-100	-100	-100	-100
Delta-Amorphene	3.10052	3.09783	1.38535	0.785871	1.82582	1.92352	1.61138	1.05307	2.20103	2.05569	1.20507	3.79354	1.64364	1.81245
Cubebanol	0.761759	0.516775	-100	-100	-100	-100	-100	-100	-100	-100	0.088935	0.637741	0.586252	-100
Cyclohexanemethanol, 4-ethenyl-.alpha.,.alpha.,4-trimethyl-3-(1-methylethenyl)-, [1R-(1.alpha.,3.alpha.,4.beta.)]-	3.05322	1.01324	2.13287	0.808821	0.690668	0.995132	0.56468	-100	0.998836	-100	-100	2.05526	0.978321	0.311836
Hedycaryol	-100	-100	-100	-100	-100	-100	-100	-100	-100	2.43854	-100	-100	-100	-100
Germacrene D-4-Ol	4.84905	3.43685	3.92048	0.404962	0.600379	5.39127	-100	-100	4.73925	4.10319	0.547774	10.445	2.24232	-100
(-)-Spathulenol	0.190941	-100	-100	-100	-100	-100	-100	-100	-100	-100	-100	-100	-100	-100
p-Camphorene	-100	0.631129	-100	-100	1.00298	0.321975	-100	-100	0.485741	-100	-100	0.556167	0.59759	-100
cis-Linaloloxide	0.821168	-100	0.540045	-100	-100	-100	-100	-100	-100	-100	-100	-100	-100	-100
Linalyl Oxide	1.07951	-100	1.00448	0.615457	-100	-100	-100	-100	-100	-100	0.0741184	-100	-100	-100
Linalool	59.8197	9.42197	56.3365	43.206	8.43084	6.35213	5.49184	4.49888	5.19714	49.3916	9.39048	10.2317	7.04497	6.56439
2-Methyl-6-methylene-octa-1,7-dien-3-ol	-100	-100	-100	-100	-100	-100	-100	-100	0.0906446	-100	-100	-100	-100	-100
Limonene oxide, cis-	-100	-100	-100	-100	-100	0.182666	-100	-100	0.115707	-100	0.215315	-100	-100	-100
6-Octenal, 3,7-dimethyl-, (R)-	-100	-100	-100	-100	-100	0.408417	-100	-100	0.325679	-100	-100	-100	-100	-100
(3R,6S)-2,2,6-Trimethyl-6-vinyltetrahydro-2H-pyran-3-ol	0.139024	-100	0.105402	0.17679	-100	-100	-100	-100	-100	-100	-100	-100	-100	-100
p-Mentha-1(7),2-dien-8-ol	-100	-100	0.166318	-100	-100	-100	-100	-100	-100	-100	-100	-100	0.260192	-100
.Delta.-Terpineol	-100	0.273097	-100	-100	-100	0.390906	0.158103	-100	0.388116	-100	-100	-100	-100	-100
Cyclohexanol, 5-methyl-2-(1-methylethyl)-, (1.alpha.,2.beta.,5.alpha.)-(.+/-.)-	-100	-100	-100	-100	0.251632	-100	0.381657	-100	-100	-100	0.64274	-100	0.834607	-100
Terpinen-4-ol	0.2435	1.47402	1.32818	1.35798	1.00449	-100	1.51269	0.668063	1.55925	1.283	1.41333	1.84535	1.5544	5.81005
(-)-cis-Isopiperitenol	0.546064	-100	-100	-100	-100	-100	-100	-100	-100	-100	-100	-100	-100	-100
(-)-Cis-Carveol	1.47058	0.63158	0.827709	0.40051	-100	1.05658	0.38789	-100	0.534227	-100	-100	1.12272	-100	-100
trans-Carveol	-100	-100	-100	-100	-100	-100	-100	-100	-100	-100	-100	-100	0.586738	-100
Carveol	0.452831	-100	-100	-100	-100	-100	-100	-100	-100	-100	-100	-100	-100	-100
1,7-Octadiene-3,6-diol, 2,6-dimethyl-	-100	-100	-100	1.57034	-100	-100	-100	-100	-100	-100	-100	-100	-100	-100
2,7-Octadiene-1,6-diol, 2,6-dimethyl-	0.606339	-100	-100	-100	-100	-100	-100	-100	-100	0.212157	-100	-100	-100	-100
P-Menth-8-Ene-1,2-Diol	0.50178	-100	-100	-100	-100	-100	0.162626	-100	-100	-100	-100	-100	-100	-100
9-Cyclohexylbicyclo(3.3.1)nonan-9-ol	-100	-100	-100	-100	-100	-100	-100	-100	-100	-100	0.406446	-100	-100	0.187107
1H-Cycloprop[e]azulen-7-ol, decahydro-1,1,7-trimethyl-4-methylene-, [1ar-(1a.alpha.,4a.alpha.,7.beta.,7a.beta.,7b.alpha.)]-	1.60579	-100	-100	-100	0.651644	-100	0.892045	0.793102	-100	-100	1.04357	-100	0.707776	0.727021
.tau.-Cadinol	0.605295	0.547631	-100	-100	-100	-100	-100	-100	-100	-100	-100	0.748676	0.641731	0.119518
.alpha.-Cadinol	0.538359	0.506351	-100	-100	0.449756	-100	0.543357	-100	0.437777	-100	0.39436	0.742336	0.779377	0.263172
2-Naphthalenemethanol, decahydro-α,α,4a-trimethyl-8-methylene-, [2R-(2α,4aα,8aβ)]-	0.510174	-100	-100	-100	-100	-100	-100	0.244675	-100	-100	-100	-100	-100	-100
.alpha.-Bisabolol	-100	-100	1.16517	0.721358	-100	-100	-100	-100	-100	1.669	-100	-100	-100	-100
1,1,4,7-Tetramethyldecahydro-1H-cyclopropa[e]azulene-4,7-diol	-100	-100	-100	-100	-100	-100	-100	-100	-100	-100	-100	-100	0.711777	-100
Nonane, 2,6-dimethyl-	-100	0.055942	-100	-100	0.0703905	-100	-100	-100	0.0786892	-100	-100	-100	-100	-100
Undecane	0.244461	0.275579	0.288472	0.206921	0.218153	0.232649	0.244521	0.232601	0.235403	0.317001	0.289968	0.212513	0.358482	0.348985
Silane, cyclohexyldimethoxymethyl-	0.291119	0.289861	0.256856	0.183699	0.268586	-100	0.435023	0.29626	0.32213	0.533812	0.386632	0.565368	0.487486	0.553448
Benzenemethanol, .alpha.,.alpha.,4-trimethyl-	-100	0.250884	-100	0.173964	0.2825	0.41693	-100	-100	-100	-100	0.59233	0.657901	0.469488	0.575092
Pentadecane	0.585088	-100	0.619648	0.267446	-100	-100	0.263754	0.304582	-100	-100	0.510423	0.632161	0.497875	-100
Caryophyllene oxide	0.752249	0.980268	0.431829	0.209842	0.87667	3.00777	1.40142	0.536661	1.98935	-100	1.56671	2.05214	1.6014	1.05401
Decane, 2,3,7-trimethyl-	-100	-100	0.142301	-100	-100	-100	-100	-100	-100	-100	-100	-100	-100	-100
Hexadecane	0.617832	0.533669	0.656298	0.335201	-100	0.374379	-100	0.39182	0.660619	0.615469	-100	0.756844	0.910589	-100
Nonadecane	-100	-100	-100	0.310661	-100	-100	0.364502	-100	-100	-100	-100	-100	-100	-100
Tetracosane	-100	-100	-100	1.79779	-100	-100	-100	-100	-100	-100	-100	-100	-100	-100
Hexacosane	-100	-100	-100	2.41455	-100	-100	-100	-100	-100	-100	-100	-100	-100	1.53094
Heptacosane	-100	-100	-100	2.5992	-100	-100	-100	-100	-100	-100	-100	-100	-100	-100
2,4,6-Octatriene, 2,6-dimethyl-, (E,Z)-	0.0792829	0.213131	0.119494	0.0534963	0.143571	0.302184	-100	-100	0.3331	0.448142	-100	0.599311	-100	0.294004
Ethanone, 1-(1,4-dimethyl-3-cyclohexen-1-yl)-	-100	-100	-100	0.15961	-100	-100	-100	-100	-100	-100	-100	-100	-100	-100
.alpha.-Cubebene	-100	-100	-100	-100	-100	-100	-100	-100	-100	-100	-100	0.110388	-100	0.1903
(1R,3E,7E,11R)-1,5,5,8-Tetramethyl-12-oxabicyclo[9.1.0]dodeca-3,7-diene	0.502528	-100	-100	0.237991	-100	0.408702	0.348771	-100	0.30038	-100	0.391096	0.499881	-100	0.327484
8-Heptadecene	-100	-100	-100	-100	-100	-100	-100	-100	-100	-100	-100	0.672278	-100	-100
Bicyclo[3.1.0]hexan-2-one, 5-(1-methylethyl)-	-100	-100	-100	-100	-100	0.381087	-100	-100	-100	-100	-100	0.287107	-100	-100
Bicyclo[3.1.1]heptan-3-one, 2,6,6-trimethyl-, (1α,2α,5α)-	-100	-100	-100	-100	-100	0.208263	-100	-100	-100	-100	-100	-100	-100	-100
2-Cyclohexen-1-one, 4-(1-methylethyl)-	0.246112	0.944508	-100	0.161403	0.472468	2.91974	0.669369	-100	1.06012	-100	0.970651	2.15439	0.792259	0.576528
5-Hepten-2-one, 6-methyl-	-100	-100	-100	-100	-100	0.13044	-100	-100	-100	-100	-100	-100	-100	-100
2-Acetylcyclopentanone	-100	-100	-100	-100	-100	-100	0.0992045	-100	-100	-100	-100	-100	-100	0.125917
Hydantoin, 1-benzoyl-2-thio-	-100	-100	-100	-100	-100	-100	0.453686	-100	-100	-100	-100	-100	-100	-100
1-((1S,3aR,4R,7S,7aS)-4-Hydroxy-7-isopropyl-4-methyloctahydro-1H-inden-1-yl)ethanone	0.975495	0.691404	0.437172	0.361486	0.746717	1.37363	1.43381	1.05055	0.903644	0.171008	-100	2.08493	1.71275	0.130072
2(3H)-Furanone, 5-dodecyldihydro-	-100	0.875661	-100	-100	-100	-100	-100	-100	-100	-100	-100	-100	1.68234	-100
2,2,6-Trimethyl-2H,5H-pyrano[3,2-c]quinolin-5-one	-100	-100	-100	-100	-100	-100	-100	-100	-100	-100	2.64083	-100	-100	1.17794
1,2,3,4-Tetrahydro-7-methoxy-3,8-dimethyl-9H-carbazol-1-one	-100	-100	-100	-100	-100	-100	-100	-100	-100	-100	10.0126	-100	-100	4.30274
Acetic acid, 2-phenylethyl ester	0.607645	-100	-100	-100	-100	-100	-100	-100	-100	-100	-100	0.605247	-100	-100
Hexadecenoic acid, Z-11-	-100	-100	-100	-100	0.816051	-100	0.714211	1.46122	-100	-100	1.89253	-100	-100	-100
n-Hexadecanoic acid	3.61766	2.91556	1.44147	2.02443	8.68404	1.99576	6.36002	9.45158	3.80866	1.12594	8.13724	5.89794	4.20292	9.11113
9,12-Octadecadienoic acid (Z,Z)-	-100	-100	-100	-100	6.17668	-100	2.85525	5.96712	-100	-100	1.75956	0.700474	-100	7.63143
9-Octadecenoic acid, (E)-	0.60799	0.607075	-100	-100	13.58	-100	6.97191	14.6696	0.780909	-100	3.86609	1.59967	1.04407	15.9172
