# Supplementary material for: Correlation between climatic environment and characteristic components of 14 kinds of huajiao by thermal analysis techniques, GC‐MS and HS‐IMS
Source: Food Sci Nutr. 2024 May 3;12(7):4783–99. doi: 10.1002/fsn3.4126 (PMC11266924; doi:10.1002/fsn3.4126)
Supplement: Supplementary file 1 — Appendix S1. [file FSN3-12-4783-s001.zip › appendix file/appendix file B/data table/Hebei - Cangzhou.xls]

## Sheet: LibRes
数据文件名称:G:\20230407\河北沧州.D
采集日期:08 Apr 2023 00:38
方法名称:C:\Users\lenovo\Desktop\基于川产花椒精油的开发及卷烟应用\GC-MS\20220121醇提物精制\6hj醇提物.D\default.m
样品名称:
谱库 #1 :C:\Database\demo.l
谱库 #2 :
谱库 #3 :
化合物编号 (#)	保留时间 (分)	扫描编号 (#)	面积 (Ab*s)	基线高度 (Ab)	绝对高度 (Ab)	峰宽 50% (分)	匹配项数量	匹配项名称	定性	分子量 (amu)	CAS 编号	条目编号谱库
1	4.973	20	11085370	2121503	2130413	0.133	1	Pentane, 2-methyl-	91	86.11	000107-83-5	2027
2	5.171	66	54491867	19607965	20708790	0.159	2	n-Hexane	74	86.11	000110-54-3	2021
3	5.58	161	1841596	1289925	1302496	0.09	1	Cyclopentane, methyl-	94	84.094	000096-37-7	1664
4	5.989	256	204798	128994	138473	0.082	1	Cyclohexane	91	84.094	000110-82-7	1627
5	6.385	348	35512	23207	30133	0.09	1	Heptane	87	100.125	000142-82-5	4401
6	10.972	1414	13249	8427	13000	0.09	1	Bicyclo[3.1.0]hex-2-ene, 2-methyl-5-(1-methylethyl)-	80	136.125	002867-05-2	17706
7	11.2	1467	51360	31424	35674	0.09	3	.alpha.-Pinene	90	136.125	000080-56-8	17486
8	12.048	1664	209491	120994	124610	0.116	1	Bicyclo[3.1.0]hexane, 4-methylene-1-(1-methylethyl)-	95	136.125	003387-41-5	17699
9	12.259	1713	254804	133881	137353	0.146	1	.beta.-Myrcene	95	136.125	000123-35-3	17490
10	12.78	1834	8324	4854	9238	0.073	2	.alpha.-Phellandrene	64	136.125	000099-83-2	17519
11	13.167	1924	16243	9575	13575	0.052	1	p-Cymene	86	134.11	000099-87-6	16490
12	13.262	1946	824330	428771	432689	0.108	1	D-Limonene	99	136.125	005989-27-5	17468
13	13.343	1965	163593	96055	100693	0.052	1	.beta.-Phellandrene	94	136.125	000555-10-2	17515
14	13.386	1975	523613	295390	300240	0.077	1	Eucalyptol	99	154.136	000470-82-6	29740
15	13.481	1997	26632	15966	21299	0.065	1	1,3,6-Octatriene, 3,7-dimethyl-, (Z)-	93	136.125	003338-55-4	17600
16	13.597	2024	19592	11825	16342	0.052	4	Undecane	64	156.188	001120-21-4	31793
17	13.843	2081	10257	6099	9774	0.06	3	.gamma.-Terpinene	83	136.125	000099-85-4	17501
18	14.152	2153	118022	63743	67714	0.103	1	5-Isopropyl-2-methylbicyclo[3.1.0]hexan-2-ol	98	154.136	000546-79-2	30041
19	14.436	2219	15594	8038	11725	0.09	1	Cyclohexene, 1-methyl-4-(1-methylethylidene)-	96	136.125	000586-62-9	17663
20	14.609	2259	378941	201428	205036	0.121	1	Linalool	87	154.136	000078-70-6	29730
21	14.811	2306	82598	45198	50206	0.082	2	Bicyclo[3.1.0]hexan-2-ol, 2-methyl-5-(1-methylethyl)-, (1.alpha.,2.alpha.,5.alpha.)-	93	154.136	017699-16-0	30186
22	15.288	2417	6902	4467	9220	0.056	3	2-Cyclohexen-1-ol, 1-methyl-4-(1-methylethyl)-, trans-	37	154.136	029803-81-4	30100
23	15.74	2522	24954	13648	18055	0.069	1	Silane, cyclohexyldimethoxymethyl-	58	188.123	017865-32-6	59751
24	16.425	2681	56271	31577	37041	0.077	1	Terpinen-4-ol	96	154.136	000562-74-3	29792
25	16.678	2740	201645	101173	108472	0.112	2	.alpha.-Terpineol	90	154.136	000098-55-5	29817
26	16.971	2808	983466	553620	559340	0.176	1	Cyclohexanol, 1-methyl-4-(1-methylethylidene)-	98	154.136	000586-81-2	30045
27	17.436	2916	1329398	766436	771069	0.129	1	Linalyl acetate	91	196.146	000115-95-7	66887
28	17.595	2953	154567	64024	69120	0.164	3	Cyclohexanol, 1-methyl-4-(1-methylethylidene)-, acetate	91	196.146	010235-63-9	67005
29	17.845	3011	184081	77120	81870	0.129	1	2-Cyclohexen-1-one, 3-methyl-6-(1-methylethyl)-	96	152.12	000089-81-6	28254
30	19.338	3358	445269	234867	239789	0.103	3	.alpha.-Terpinyl acetate	91	196.146	000080-26-2	66927
31	19.704	3443	28116	11018	14648	0.112	1	Geranyl acetate	72	196.146	000105-87-3	66889
32	20.156	3548	86294	44674	48859	0.121	1	Cyclohexane, 1-ethenyl-1-methyl-2,4-bis(1-methylethenyl)-, [1S-(1.alpha.,2.beta.,4.beta.)]-	91	204.188	000515-13-9	74940
33	20.827	3704	110179	51305	55077	0.129	1	Caryophyllene	99	204.188	000087-44-5	74603
34	21.416	3841	30974	14273	21999	0.065	2	Humulene	96	204.188	006753-98-6	74570
35	21.477	3855	25655	17479	25886	0.077	1	Pentadecane	83	121.25	000629-62-9	232905
36	21.799	3930	82333	41193	44691	0.099	1	Germacrene D	99	204.188	023986-74-5	74600
37	21.967	3969	27125	12861	18749	0.077	1	.alpha.-Muurolene	90	204.188	031983-22-9	74667
38	22.256	4036	88700	52335	59500	0.073	2	Naphthalene, 1,2,3,5,6,8a-hexahydro-4,7-dimethyl-1-(1-methylethyl)-, (1S-cis)-	97	204.188	000483-76-1	74890
39	23.336	4287	66803	28620	32295	0.12	2	1H-Cycloprop[e]azulen-7-ol, decahydro-1,1,7-trimethyl-4-methylene-, [1ar-(1a.alpha.,4a.alpha.,7.beta.,7a.beta.,7b.alpha.)]-	38	220.183	006750-60-3	91514
40	23.473	4319	45203	24292	28037	0.103	1	Caryophyllene oxide	91	220.183	001139-30-6	91338
41	24.519	4562	20609	12876	21144	0.056	1	2-Naphthalenemethanol, decahydro-.alpha.,.alpha.,4a-trimethyl-8-methylene-, [2R-(2.alpha.,4a.alpha.,8a.beta.)]-	72	222.198	000473-15-4	93887
42	24.575	4575	32105	14897	27798	0.065	1	Xanthoxylin	87	196.074	000090-24-4	66417
43	24.644	4591	33003	24610	37900	0.056	1	Hexadecane	91	226.26	000544-76-3	62249
44	25.599	4813	88488	48231	51925	0.103	1	1-((1S,3aR,4R,7S,7aS)-4-Hydroxy-7-isopropyl-4-methyloctahydro-1H-inden-1-yl)ethanone	91	238.193	001911-78-0	110131
45	26.516	5026	42222	20699	25416	0.103	5	2,6,10-Dodecatrien-1-ol, 3,7,11-trimethyl-, acetate, (E,E)-	86	264.209	004128-17-0	137567
46	27.665	5293	62645	32976	40181	0.086	1	Hexadecanoic acid, methyl ester	97	270.256	000112-39-0	144202
47	27.876	5342	123079	43633	50153	0.155	1	Hexadecenoic acid, Z-11-	38	254.225	002416-20-8	126813
48	28.091	5392	796107	309456	320950	0.215	1	n-Hexadecanoic acid	99	256.24	000057-10-3	129145
49	29.752	5778	122818	66182	81289	0.065	1	9,12-Octadecadienoic acid (Z,Z)-, methyl ester	99	294.256	000112-63-0	170206
50	29.812	5792	142817	67716	89965	0.077	4	9-Octadecenoic acid, methyl ester, (E)-	99	296.272	001937-62-8	172351
51	30.2	5882	502611	219341	237155	0.069	3	9,12-Octadecadienoic acid (Z,Z)-	99	280.24	000060-33-3	154668
52	30.256	5895	1235625	310733	356148	0.159	1	9-Octadecenoic acid, (E)-	99	282.256	000112-79-8	156917
54	33.741	6705	66431	28328	51294	0.082	1	Phenol, 2,2'-methylenebis[6-(1,1-dimethylethyl)-4-methyl-	97	340.24	000119-47-1	219532
