# Supplementary material for: Correlation between climatic environment and characteristic components of 14 kinds of huajiao by thermal analysis techniques, GC‐MS and HS‐IMS
Source: Food Sci Nutr. 2024 May 3;12(7):4783–99. doi: 10.1002/fsn3.4126 (PMC11266924; doi:10.1002/fsn3.4126)
Supplement: Supplementary file 1 — Appendix S1. [file FSN3-12-4783-s001.zip › appendix file/appendix file B/data table/Henan - Zhumadian.xls]

## Sheet: LibRes
数据文件名称:G:\20230407\河南驻马店.D
采集日期:07 Apr 2023 21:36
方法名称:C:\Users\lenovo\Desktop\基于川产花椒精油的开发及卷烟应用\GC-MS\20220121醇提物精制\6hj醇提物.D\default.m
样品名称:
谱库 #1 :C:\Database\demo.l
谱库 #2 :
谱库 #3 :
化合物编号 (#)	保留时间 (分)	扫描编号 (#)	面积 (Ab*s)	基线高度 (Ab)	绝对高度 (Ab)	峰宽 50% (分)	匹配项数量	匹配项名称	定性	分子量 (amu)	CAS 编号	条目编号谱库
1	4.969	19	9775788	1883164	1891247	0.133	1	Pentane, 2-methyl-	91	86.11	000107-83-5	2028
2	5.171	66	53986528	19643195	20612024	0.159	2	n-Hexane	74	86.11	000110-54-3	2021
3	5.58	161	1815926	1275827	1288060	0.082	1	Cyclopentane, methyl-	94	84.094	000096-37-7	1664
4	10.972	1414	21008	13401	18273	0.06	1	Bicyclo[3.1.0]hex-2-ene, 2-methyl-5-(1-methylethyl)-	80	136.125	002867-05-2	17700
5	11.2	1467	46851	26771	30818	0.073	1	.alpha.-Pinene	94	136.125	000080-56-8	17494
6	12.048	1664	208607	120486	124504	0.095	1	Bicyclo[3.1.0]hexane, 4-methylene-1-(1-methylethyl)-	97	136.125	003387-41-5	17699
7	12.263	1714	237897	124914	129246	0.146	1	.beta.-Myrcene	96	136.125	000123-35-3	17490
8	12.99	1883	5168	3870	7539	0.056	1	1,3-Cyclohexadiene, 1-methyl-4-(1-methylethyl)-	43	136.125	000099-86-5	17680
9	13.162	1923	19477	12027	16241	0.065	2	p-Cymene	91	134.11	000099-87-6	16491
10	13.261	1946	915550	474675	478547	0.112	1	D-Limonene	98	136.125	005989-27-5	17468
11	13.343	1965	146069	83309	87618	0.052	1	.beta.-Phellandrene	93	136.125	000555-10-2	17512
12	13.391	1976	426923	237574	242024	0.09	1	Eucalyptol	99	154.136	000470-82-6	29740
13	13.481	1997	25268	14629	19529	0.065	3	1,3,6-Octatriene, 3,7-dimethyl-, (Z)-	87	136.125	003338-55-4	17599
14	13.597	2024	20596	13636	18261	0.065	1	Undecane	53	156.188	001120-21-4	31794
15	13.847	2082	11689	7146	11190	0.056	1	.gamma.-Terpinene	74	136.125	000099-85-4	17501
16	14.152	2153	342266	188725	192442	0.142	1	5-Isopropyl-2-methylbicyclo[3.1.0]hexan-2-ol	98	154.136	000546-79-2	30049
17	14.441	2220	17101	9259	13260	0.077	1	Cyclohexane, 1-methylene-4-(1-methylethenyl)-	38	136.125	000499-97-8	17653
18	14.608	2259	462578	259120	264177	0.142	1	Linalool	91	154.136	000078-70-6	29730
19	14.811	2306	281284	156902	162506	0.103	1	Bicyclo[3.1.0]hexan-2-ol, 2-methyl-5-(1-methylethyl)-, (1.alpha.,2.alpha.,5.alpha.)-	98	154.136	017699-16-0	30186
20	15.293	2418	16160	10840	14993	0.069	2	2-Cyclohexen-1-ol, 1-methyl-4-(1-methylethyl)-, trans-	53	154.136	029803-81-4	30100
21	15.512	2469	13483	7556	11557	0.086	1	cis-p-Mentha-2,8-dien-1-ol	90	152.12	003886-78-0	28099
22	15.646	2500	12174	6989	11948	0.077	3	2-Cyclohexen-1-ol, 1-methyl-4-(1-methylethyl)-, cis-	38	154.136	029803-82-5	30083
23	15.74	2522	36642	19159	24704	0.073	1	Silane, cyclohexyldimethoxymethyl-	53	188.123	017865-32-6	59751
24	16.209	2631	13317	7139	10549	0.056	4	Cyclohexanemethanol, .alpha.,.alpha.-dimethyl-4-methylene-	37	154.136	007299-42-5	30141
25	16.325	2658	32147	19366	26821	0.06	2	Cyclohexanol, 5-methyl-2-(1-methylethyl)-, (1.alpha.,2.beta.,5.alpha.)-(.+/-.)-	86	156.151	015356-70-4	31752
26	16.424	2681	127414	73051	78573	0.073	1	Terpinen-4-ol	96	154.136	000562-74-3	29792
27	16.614	2725	56381	32294	39065	0.065	1	2-Cyclohexen-1-one, 4-(1-methylethyl)-	96	138.104	000500-02-7	19633
28	16.678	2740	362419	190616	201188	0.077	1	.alpha.-Terpineol	90	154.136	000098-55-5	29817
29	16.971	2808	1375302	781618	789587	0.112	1	Cyclohexanol, 1-methyl-4-(1-methylethylidene)-	98	154.136	000586-81-2	30045
30	17.104	2839	32672	15091	22110	0.09	1	2-Cyclohexen-1-ol, 2-methyl-5-(1-methylethenyl)-, cis-	96	152.12	001197-06-4	28316
31	17.431	2915	283261	163585	168354	0.129	1	Linalyl acetate	91	196.146	000115-95-7	66887
32	17.595	2953	252235	116926	121821	0.181	4	Cyclohexanol, 1-methyl-4-(1-methylethylidene)-, acetate	91	196.146	010235-63-9	67005
33	17.845	3011	469391	210153	214985	0.181	1	2-Cyclohexen-1-one, 3-methyl-6-(1-methylethyl)-	96	152.12	000089-81-6	28254
34	18.309	3119	26097	13124	18461	0.056	2	Bornyl acetate	91	196.146	000076-49-3	66884
35	18.447	3151	69533	24284	27845	0.095	1	2-Cyclohexen-1-ol, 3-methyl-6-(1-methylethyl)-, acetate	95	196.14	001204-30-4	412308
36	18.765	3225	28310	15475	20588	0.073	1	.delta.-Terpineol, acetate	64	196.146	093836-50-1	66929
37	19.011	3282	8356	5816	14010	0.047	1	2-Acetylcyclopentanone	43	126.068	001670-46-8	12443
38	19.209	3328	86802	34831	39775	0.112	4	6-Octen-1-ol, 3,7-dimethyl-, acetate	91	198.162	000150-84-5	68849
39	19.338	3358	571045	308403	313347	0.112	3	.alpha.-Terpinyl acetate	91	196.146	000080-26-2	66927
40	19.42	3377	13698	8675	17349	0.052	1	1,2-Cyclohexanediol, 1-methyl-4-(1-methylethenyl)-	58	170.131	001946-00-5	43074
41	19.699	3442	45612	22768	28511	0.099	1	Geranyl acetate	72	196.146	000105-87-3	66889
42	20.155	3548	118938	59940	65524	0.116	1	Cyclohexane, 1-ethenyl-1-methyl-2,4-bis(1-methylethenyl)-, [1S-(1.alpha.,2.beta.,4.beta.)]-	58	204.188	000515-13-9	74938
43	20.831	3705	159012	77874	81994	0.138	1	Caryophyllene	99	204.188	000087-44-5	74603
44	21.421	3842	54073	20279	24259	0.086	1	Humulene	74	204.188	006753-98-6	74569
45	21.481	3856	22216	15955	25677	0.056	1	Pentadecane	86	212.25	000629-62-9	232906
46	21.804	3931	129670	70451	74719	0.095	1	Germacrene D	99	204.188	023986-74-5	74600
47	22.251	4035	135727	73819	77876	0.069	3	Naphthalene, 1,2,3,5,6,8a-hexahydro-4,7-dimethyl-1-(1-methylethyl)-, (1S-cis)-	95	204.188	000483-76-1	74888
48	22.746	4150	47563	23470	27814	0.09	1	Cyclohexanemethanol, 4-ethenyl-.alpha.,.alpha.,4-trimethyl-3-(1-methylethenyl)-, [1R-(1.alpha.,3.alpha.,4.beta.)]-	64	222.198	000639-99-6	93894
49	23.336	4287	75137	45166	49829	0.056	1	1H-Cycloprop[e]azulen-7-ol, decahydro-1,1,7-trimethyl-4-methylene-, [1ar-(1a.alpha.,4a.alpha.,7.beta.,7a.beta.,7b.alpha.)]-	91	220.183	006750-60-3	91513
50	23.473	4319	118042	57401	60952	0.125	1	Caryophyllene oxide	87	220.183	001139-30-6	91338
51	23.874	4412	29377	12896	17484	0.086	1	(1R,3E,7E,11R)-1,5,5,8-Tetramethyl-12-oxabicyclo[9.1.0]dodeca-3,7-diene	50	220.183	019888-34-7	91460
52	24.424	4540	45767	24423	32979	0.099	1	.alpha.-Cadinol	72	222.198	000481-34-5	93734
53	24.566	4573	3476023	1543692	1552218	0.138	1	Xanthoxylin	94	196.074	000090-24-4	66417
54	25.005	4675	38214	16340	26714	0.112	1	Hydantoin, 1-benzoyl-2-thio-	49	220.03	000577-47-9	241379
55	25.603	4814	120770	61796	66886	0.099	1	1-((1S,3aR,4R,7S,7aS)-4-Hydroxy-7-isopropyl-4-methyloctahydro-1H-inden-1-yl)ethanone	97	238.193	001911-78-0	110131
56	26.512	5025	71733	32385	37147	0.129	3	2,6,10-Dodecatrien-1-ol, 3,7,11-trimethyl-, acetate, (E,E)-	90	264.209	004128-17-0	137567
57	27.467	5247	30702	18685	30978	0.065	1	Nonadecane	80	268.31	000629-92-5	151324
58	27.871	5341	60158	26217	36004	0.095	5	Hexadecenoic acid, Z-11-	38	254.225	002416-20-8	126813
59	28.087	5391	535705	242020	254295	0.133	1	n-Hexadecanoic acid	99	256.24	000057-10-3	129145
60	28.487	5484	67953	41713	55516	0.06	1	Hexadecanoic acid, ethyl ester	89	284.272	000628-97-7	159424
61	29.752	5778	16403	15265	38218	0.039	1	9,12-Octadecadienoic acid (Z,Z)-, methyl ester	94	294.256	000112-63-0	170208
62	29.816	5793	20940	13975	36085	0.043	2	9-Octadecenoic acid, methyl ester, (E)-	38	296.272	001937-62-8	172352
63	30.191	5880	240498	105077	129722	0.065	1	9,12-Octadecadienoic acid (Z,Z)-	99	280.24	000060-33-3	154668
64	30.247	5893	587244	161361	202517	0.138	1	9-Octadecenoic acid, (E)-	99	282.256	000112-79-8	156917
65	30.505	5953	78978	50757	105347	0.047	1	Linoleic acid ethyl ester	99	308.272	000544-35-4	185429
66	33.737	6704	69282	30357	60118	0.073	1	Phenol, 2,2'-methylenebis[6-(1,1-dimethylethyl)-4-methyl-	96	340.24	000119-47-1	219531
