# Supplementary material for: Correlation between climatic environment and characteristic components of 14 kinds of huajiao by thermal analysis techniques, GC‐MS and HS‐IMS
Source: Food Sci Nutr. 2024 May 3;12(7):4783–99. doi: 10.1002/fsn3.4126 (PMC11266924; doi:10.1002/fsn3.4126)
Supplement: Supplementary file 1 — Appendix S1. [file FSN3-12-4783-s001.zip › appendix file/appendix file B/data table/Jiangsu-Taizhou.xls]

## Sheet: LibRes
数据文件名称:G:\20230407\江苏泰州.D
方法名称:C:\Users\lenovo\Desktop\基于川产花椒精油的开发及卷烟应用\GC-MS\20220121醇提物精制\6hj醇提物.D\default.m
方法名称:C:\Users\lenovo\Desktop\基于川产花椒精油的开发及卷烟应用\GC-MS\20220121醇提物精制\6hj醇提物.D\default.m
样品名称:
谱库 #1 :C:\Database\demo.l
谱库 #2 :
谱库 #3 :
化合物编号 (#)	保留时间 (分)	扫描编号 (#)	面积 (Ab*s)	基线高度 (Ab)	绝对高度 (Ab)	峰宽 50% (分)	匹配项数量	匹配项名称	定性	分子量 (amu)	CAS 编号	条目编号谱库
1	4.981	22	11291459	2164840	2171510	0.129	1	Pentane, 2-methyl-	91	86.11	000107-83-5	2028
2	5.102	50	7736654	2176686	3641222	0.077	1	Pentane, 3-methyl-	91	86.11	000096-14-0	2029
3	5.171	66	31829959	16361942	20139074	0.056	2	n-Hexane	78	86.11	000110-54-3	2019
4	5.528	149	56525	47026	61305	0.043	1	Pentane, 2,4-dimethyl-	86	100.125	000108-08-7	4413
5	5.588	163	1969469	1350003	1361220	0.116	1	Cyclopentane, methyl-	94	84.094	000096-37-7	1664
6	5.993	257	241864	152218	161541	0.086	1	Cyclohexane	94	84.094	000110-82-7	1625
7	6.384	348	45290	29861	37620	0.065	1	Heptane	87	100.125	000142-82-5	4403
8	10.976	1415	88507	51381	55024	0.09	2	Bicyclo[3.1.0]hex-2-ene, 2-methyl-5-(1-methylethyl)-	94	136.125	002867-05-2	17700
9	11.2	1467	212793	122808	126400	0.095	2	.alpha.-Pinene	96	136.125	000080-56-8	17494
10	12.048	1664	896762	524422	527599	0.129	1	Bicyclo[3.1.0]hexane, 4-methylene-1-(1-methylethyl)-	96	136.125	003387-41-5	17699
11	12.263	1714	1399027	789839	793308	0.207	1	.beta.-Myrcene	97	136.125	000123-35-3	17490
12	12.779	1834	54106	32776	37886	0.069	3	.alpha.-Phellandrene	80	136.125	000099-83-2	17519
13	12.99	1883	10960	6636	10510	0.069	4	1,3-Cyclohexadiene, 1-methyl-4-(1-methylethyl)-	83	136.125	000099-86-5	17680
14	13.166	1924	114307	62755	66164	0.073	1	p-Cymene	95	134.11	000099-87-6	16491
15	13.27	1948	3766320	1737208	1741497	0.112	1	D-Limonene	98	136.125	005989-27-5	17468
16	13.347	1966	911037	503792	508562	0.056	1	.beta.-Phellandrene	93	136.125	000555-10-2	17512
17	13.395	1977	2181707	1256100	1261163	0.073	1	Eucalyptol	99	154.136	000470-82-6	29740
18	13.476	1996	221400	123066	128635	0.103	2	1,3,6-Octatriene, 3,7-dimethyl-, (Z)-	96	136.125	003338-55-4	17599
19	13.597	2024	17900	12255	19284	0.056	1	Undecane	53	156.188	001120-21-4	31794
20	13.846	2082	41640	23011	26941	0.069	2	.gamma.-Terpinene	94	136.125	000099-85-4	17502
21	14.053	2130	21855	11645	16595	0.073	1	3-Oxatricyclo[4.1.1.0(2,4)]octane, 2,7,7-trimethyl-	50	152.12	001686-14-2	384018
22	14.152	2153	420801	228587	233707	0.112	2	5-Isopropyl-2-methylbicyclo[3.1.0]hexan-2-ol	98	154.136	000546-79-2	30049
23	14.432	2218	70189	35788	39704	0.082	1	Cyclohexene, 1-methyl-4-(1-methylethylidene)-	96	136.125	000586-62-9	17663
24	14.608	2259	861816	478694	484969	0.138	1	Linalool	91	154.136	000078-70-6	29730
25	14.81	2306	226602	117492	123464	0.138	1	Bicyclo[3.1.0]hexan-2-ol, 2-methyl-5-(1-methylethyl)-, (1.alpha.,2.alpha.,5.alpha.)-	97	154.136	017699-16-0	30186
26	15.163	2388	50480	25621	30631	0.082	2	2,4,6-Octatriene, 2,6-dimethyl-, (E,Z)-	95	136.125	007216-56-0	17608
27	15.292	2418	16252	10565	17166	0.052	3	2-Cyclohexen-1-ol, 1-methyl-4-(1-methylethyl)-, trans-	43	154.136	029803-81-4	30100
28	15.512	2469	39995	20167	24510	0.082	1	cis-p-Mentha-2,8-dien-1-ol	58	152.12	003886-78-0	28099
29	15.74	2522	47621	25248	31707	0.073	1	Silane, cyclohexyldimethoxymethyl-	49	188.123	017865-32-6	59751
30	16.015	2586	24183	9816	13747	0.069	3	Bicyclo[3.1.0]hexan-2-one, 5-(1-methylethyl)-	38	138.104	000513-20-2	19659
32	16.428	2682	155434	86610	94179	0.073	1	Terpinen-4-ol	96	154.136	000562-74-3	29792
33	16.497	2698	55415	31176	38745	0.077	1	Benzenemethanol, .alpha.,.alpha.,4-trimethyl-	93	150.104	001197-01-9	26677
34	16.613	2725	181464	102758	117905	0.069	1	2-Cyclohexen-1-one, 4-(1-methylethyl)-	97	138.104	000500-02-7	19633
35	16.682	2741	599782	335467	355644	0.077	1	.alpha.-Terpineol	90	154.136	000098-55-5	29817
36	16.984	2811	6443279	3378207	3390688	0.142	1	Cyclohexanol, 1-methyl-4-(1-methylethylidene)-	97	154.136	000586-81-2	30045
37	17.1	2838	94567	41006	51488	0.099	1	2-Cyclohexen-1-ol, 2-methyl-5-(1-methylethenyl)-, cis-	97	152.12	001197-06-4	28316
38	17.435	2916	1021508	617019	635193	0.065	1	Linalyl acetate	91	196.146	000115-95-7	66887
39	17.599	2954	614020	254772	262088	0.138	3	Cyclohexanol, 1-methyl-4-(1-methylethylidene)-, acetate	91	196.146	010235-63-9	67005
40	17.689	2975	50980	22070	30854	0.086	1	Acetic acid, 2-phenylethyl ester	86	164.084	000103-45-7	37593
41	17.844	3011	537643	269932	280079	0.099	1	2-Cyclohexen-1-one, 3-methyl-6-(1-methylethyl)-	95	152.12	000089-81-6	28254
42	18.309	3119	63347	27845	33220	0.082	2	Bornyl acetate	95	196.146	000076-49-3	66884
43	18.447	3151	160332	45002	50852	0.138	1	2-Cyclohexen-1-ol, 3-methyl-6-(1-methylethyl)-, acetate	64	196.14	001204-30-4	412308
44	18.761	3224	60492	27448	33733	0.099	1	.delta.-Terpineol, acetate	72	196.146	093836-50-1	66929
45	19.2	3326	169810	71032	79443	0.112	2	6-Octen-1-ol, 3,7-dimethyl-, acetate	76	198.162	000150-84-5	68846
46	19.337	3358	1132644	625540	633827	0.103	2	.alpha.-Terpinyl acetate	91	196.146	000080-26-2	66927
47	19.695	3441	110157	59006	67726	0.09	3	Geranyl acetate	72	196.146	000105-87-3	66885
48	19.996	3511	9298	7819	17603	0.034	4	.alpha.-Cubebene	76	204.188	017699-14-8	74646
49	20.155	3548	458246	249678	259015	0.129	1	Cyclohexane, 1-ethenyl-1-methyl-2,4-bis(1-methylethenyl)-, [1S-(1.alpha.,2.beta.,4.beta.)]-	99	204.188	000515-13-9	74940
50	20.826	3704	391598	192083	200283	0.116	1	Caryophyllene	99	204.188	000087-44-5	74603
51	21.42	3842	132737	52027	58557	0.099	1	Humulene	94	204.188	006753-98-6	74569
52	21.481	3856	53247	24387	34684	0.069	1	Pentadecane	86	212.25	000629-62-9	55806
53	21.803	3931	339691	180097	189888	0.086	1	Germacrene D	98	204.188	023986-74-5	74600
54	21.963	3968	102044	39880	53523	0.086	2	.alpha.-Muurolene	92	204.188	031983-22-9	74667
55	22.255	4036	319530	175228	183161	0.073	1	Naphthalene, 1,2,3,5,6,8a-hexahydro-4,7-dimethyl-1-(1-methylethyl)-, (1S-cis)-	97	204.188	000483-76-1	74888
56	22.307	4048	53717	31330	41199	0.06	1	(3S,3aR,3bR,4S,7R,7aR)-4-Isopropyl-3,7-dimethyloctahydro-1H-cyclopenta[1,3]cyclopropa[1,2]benzen-3-ol	90	222.19	023445-02-5	408897
57	22.746	4150	173115	83715	91486	0.103	1	Cyclohexanemethanol, 4-ethenyl-.alpha.,.alpha.,4-trimethyl-3-(1-methylethenyl)-, [1R-(1.alpha.,3.alpha.,4.beta.)]-	95	222.198	000639-99-6	93897
58	23.292	4277	879782	446159	454547	0.116	1	(2E,4S,7E)-4-Isopropyl-1,7-dimethylcyclodeca-2,7-dienol	99	222.198	198991-79-6	93797
59	23.473	4319	172852	75215	81154	0.125	1	Caryophyllene oxide	68	220.183	001139-30-6	91338
60	23.882	4414	42105	18051	22932	0.082	1	(1R,3E,7E,11R)-1,5,5,8-Tetramethyl-12-oxabicyclo[9.1.0]dodeca-3,7-diene	80	220.183	019888-34-7	91455
61	24.213	4491	63061	33239	40047	0.06	1	.tau.-Cadinol	91	222.198	005937-11-1	93724
62	24.394	4533	56626	27361	34255	0.069	1	8-Heptadecene	98	238.266	002579-04-6	110317
63	24.424	4540	62527	34148	42834	0.06	1	.alpha.-Cadinol	80	222.198	000481-34-5	93734
64	24.566	4573	265568	107518	126832	0.095	1	Xanthoxylin	93	196.074	000090-24-4	66414
65	24.648	4592	63749	36154	49508	0.056	1	Hexadecane	91	226.26	000544-76-3	62249
66	25.599	4813	175614	94817	99168	0.112	1	1-((1S,3aR,4R,7S,7aS)-4-Hydroxy-7-isopropyl-4-methyloctahydro-1H-inden-1-yl)ethanone	99	238.193	001911-78-0	110131
67	26.515	5026	101777	47700	53172	0.125	1	2,6,10-Dodecatrien-1-ol, 3,7,11-trimethyl-, acetate, (E,E)-	90	264.2	004128-17-0	194738
68	28.086	5391	496784	232393	244704	0.121	1	n-Hexadecanoic acid	99	256.24	000057-10-3	129145
69	28.551	5499	46846	26677	41080	0.077	1	p-Camphorene	96	272.25	020016-72-2	146590
70	30.191	5880	59001	33783	68841	0.043	1	9,12-Octadecadienoic acid (Z,Z)-	99	280.24	000060-33-3	154668
71	30.238	5891	134740	73561	134282	0.047	3	9-Octadecenoic acid, (E)-	97	282.256	000112-79-8	156918
72	33.741	6705	51735	22038	52547	0.077	1	Phenol, 2,2'-methylenebis[6-(1,1-dimethylethyl)-4-methyl-	70	340.24	000119-47-1	219532
