# Supplementary material for: Correlation between climatic environment and characteristic components of 14 kinds of huajiao by thermal analysis techniques, GC‐MS and HS‐IMS
Source: Food Sci Nutr. 2024 May 3;12(7):4783–99. doi: 10.1002/fsn3.4126 (PMC11266924; doi:10.1002/fsn3.4126)
Supplement: Supplementary file 1 — Appendix S1. [file FSN3-12-4783-s001.zip › appendix file/appendix file B/data table/Jilin-Changchun.xls]

## Sheet: LibRes
数据文件名称:G:\20230407\吉林长春.D
采集日期:07 Apr 2023 23:37
方法名称:C:\Users\lenovo\Desktop\基于川产花椒精油的开发及卷烟应用\GC-MS\20220121醇提物精制\6hj醇提物.D\default.m
样品名称:
谱库 #1 :C:\Database\demo.l
谱库 #2 :
谱库 #3 :
化合物编号 (#)	保留时间 (分)	扫描编号 (#)	面积 (Ab*s)	基线高度 (Ab)	绝对高度 (Ab)	峰宽 50% (分)	匹配项数量	匹配项名称	定性	分子量 (amu)	CAS 编号	条目编号谱库
1	4.969	19	9451505	1847097	1855040	0.133	1	Pentane, 2-methyl-	94	86.11	000107-83-5	2025
2	5.102	50	8945588	2534057	3451911	0.077	1	Pentane, 3-methyl-	91	86.11	000096-14-0	2030
3	5.171	66	32504223	17104071	20644408	0.056	2	n-Hexane	74	86.11	000110-54-3	2021
4	5.511	145	40483	17316	29189	0.077	1	Trichloromethane	94	117.914	000067-66-3	9995
5	5.58	161	1742176	1232213	1243608	0.09	1	Cyclopentane, methyl-	94	84.094	000096-37-7	1664
6	10.972	1414	53472	28398	31446	0.103	1	Bicyclo[3.1.0]hex-2-ene, 2-methyl-5-(1-methylethyl)-	91	136.125	002867-05-2	17706
7	11.2	1467	137702	81363	84826	0.099	1	.alpha.-Pinene	96	136.125	000080-56-8	17494
8	12.048	1664	795908	471273	474962	0.099	1	Bicyclo[3.1.0]hexane, 4-methylene-1-(1-methylethyl)-	97	136.125	003387-41-5	17699
9	12.263	1714	822466	458395	461806	0.198	1	.beta.-Myrcene	97	136.125	000123-35-3	17490
10	12.779	1834	35989	21141	25819	0.065	1	.alpha.-Phellandrene	86	136.125	000099-83-2	17522
11	12.913	1865	5929	3656	7373	0.056	1	Hexane, 2,4,4-trimethyl-	72	125.15	016747-30-1	61601
12	12.995	1884	23108	14170	17518	0.073	2	1,3-Cyclohexadiene, 1-methyl-4-(1-methylethyl)-	95	136.125	000099-86-5	17672
13	13.167	1924	63170	34340	37795	0.082	1	p-Cymene	95	134.11	000099-87-6	16491
14	13.27	1948	2748775	1398853	1403317	0.116	1	D-Limonene	99	136.125	005989-27-5	17468
15	13.347	1966	588581	335718	340687	0.056	2	.beta.-Phellandrene	90	136.125	000555-10-2	17515
16	13.39	1976	712989	423021	428270	0.073	1	Eucalyptol	99	154.136	000470-82-6	29740
17	13.481	1997	115898	65983	71589	0.086	2	1,3,6-Octatriene, 3,7-dimethyl-, (Z)-	98	136.125	003338-55-4	17600
18	13.597	2024	18375	11889	17382	0.052	1	Undecane	53	156.188	001120-21-4	31794
19	13.842	2081	55909	30322	34006	0.112	1	.gamma.-Terpinene	94	136.125	000099-85-4	17501
20	14.152	2153	208435	111616	115389	0.116	1	5-Isopropyl-2-methylbicyclo[3.1.0]hexan-2-ol	98	154.136	000546-79-2	30049
21	14.436	2219	53088	26452	30206	0.099	1	Cyclohexene, 1-methyl-4-(1-methylethylidene)-	90	136.125	000586-62-9	17655
22	14.608	2259	710130	404529	408964	0.121	1	Linalool	96	154.136	000078-70-6	29730
23	14.811	2306	171221	94925	100377	0.095	3	Bicyclo[3.1.0]hexan-2-ol, 2-methyl-5-(1-methylethyl)-, (1.alpha.,2.alpha.,5.alpha.)-	76	154.136	017699-16-0	30186
24	15.168	2389	12093	7427	12419	0.052	1	2,4,6-Octatriene, 2,6-dimethyl-, (E,Z)-	91	136.125	007216-56-0	17608
25	15.297	2419	11757	7436	11738	0.052	1	2-Cyclohexen-1-ol, 1-methyl-4-(1-methylethyl)-, trans-	50	154.136	029803-81-4	30100
26	15.512	2469	9990	6182	10010	0.052	2	cis-p-Mentha-2,8-dien-1-ol	42	152.12	003886-78-0	28095
27	15.645	2500	12858	6852	10825	0.069	1	2-Cyclohexen-1-ol, 1-methyl-4-(1-methylethyl)-, cis-	59	154.136	029803-82-5	30086
28	15.744	2523	22623	12314	16049	0.077	1	Silane, cyclohexyldimethoxymethyl-	43	188.123	017865-32-6	59751
29	16.33	2659	21195	11930	18363	0.073	1	Cyclohexanol, 5-methyl-2-(1-methylethyl)-, (1.alpha.,2.beta.,5.alpha.)-(.+/-.)-	91	156.151	015356-70-4	31751
30	16.429	2682	84608	47239	52021	0.073	3	Terpinen-4-ol	90	154.136	000562-74-3	29794
31	16.497	2698	23795	14538	19689	0.073	1	Benzenemethanol, .alpha.,.alpha.,4-trimethyl-	87	150.104	001197-01-9	26677
32	16.614	2725	39796	21987	26532	0.073	1	2-Cyclohexen-1-one, 4-(1-methylethyl)-	95	138.104	000500-02-7	19633
33	16.678	2740	296444	154137	161317	0.112	1	.alpha.-Terpineol	90	154.136	000098-55-5	29817
34	16.924	2797	45974	25152	29530	0.077	1	2-Cyclohexen-1-ol, 3-methyl-6-(1-methylethyl)-, trans-	90	154.136	016721-39-4	30112
35	16.971	2808	980366	560750	565564	0.103	1	Cyclohexanol, 1-methyl-4-(1-methylethylidene)-	98	154.136	000586-81-2	30045
36	17.436	2916	1288052	764186	767950	0.116	1	Linalyl acetate	91	196.146	000115-95-7	66887
37	17.599	2954	155601	66291	71819	0.133	1	Cyclohexanol, 1-methyl-4-(1-methylethylidene)-, acetate	91	196.146	010235-63-9	67005
38	17.844	3011	289174	140222	144783	0.095	1	2-Cyclohexen-1-one, 3-methyl-6-(1-methylethyl)-	95	152.12	000089-81-6	28254
39	18.309	3119	16789	8403	12709	0.09	1	Bornyl acetate	86	196.146	000076-49-3	66881
40	18.447	3151	41797	16036	18464	0.09	3	2-Cyclohexen-1-ol, 3-methyl-6-(1-methylethyl)-, acetate	49	196.146	001204-30-4	67009
41	18.77	3226	18450	9767	12780	0.069	1	.delta.-Terpineol, acetate	86	196.146	093836-50-1	66929
42	19.209	3328	62355	26158	29907	0.103	1	6-Octen-1-ol, 3,7-dimethyl-, acetate	76	198.162	000150-84-5	68846
43	19.338	3358	438615	237992	241493	0.108	5	.alpha.-Terpinyl acetate	91	196.146	000080-26-2	66926
44	19.699	3442	54778	24082	27157	0.108	1	Geranyl acetate	72	196.146	000105-87-3	66889
45	20.16	3549	100594	49147	52314	0.125	1	Cyclohexane, 1-ethenyl-1-methyl-2,4-bis(1-methylethenyl)-, [1S-(1.alpha.,2.beta.,4.beta.)]-	64	204.188	000515-13-9	74940
46	20.831	3705	144897	68184	70580	0.12	1	Caryophyllene	99	204.188	000087-44-5	74603
47	21.425	3843	49962	20094	23047	0.086	1	Humulene	72	204.188	006753-98-6	74570
48	21.804	3931	187603	104148	108287	0.103	1	Germacrene D	98	204.188	023986-74-5	74600
49	21.967	3969	42780	17408	22565	0.077	2	.alpha.-Muurolene	90	204.188	031983-22-9	74667
50	22.255	4036	153789	84298	87723	0.073	2	Naphthalene, 1,2,3,5,6,8a-hexahydro-4,7-dimethyl-1-(1-methylethyl)-, (1S-cis)-	98	204.188	000483-76-1	74890
51	22.746	4150	58175	27165	31057	0.112	4	Cyclohexanemethanol, 4-ethenyl-.alpha.,.alpha.,4-trimethyl-3-(1-methylethenyl)-, [1R-(1.alpha.,3.alpha.,4.beta.)]-	52	222.198	000639-99-6	93892
52	23.293	4277	50570	25649	29433	0.056	1	(2E,4S,7E)-4-Isopropyl-1,7-dimethylcyclodeca-2,7-dienol	72	222.198	198991-79-6	93801
53	23.331	4286	54888	31162	35563	0.069	2	1H-Cycloprop[e]azulen-7-ol, decahydro-1,1,7-trimethyl-4-methylene-, [1ar-(1a.alpha.,4a.alpha.,7.beta.,7a.beta.,7b.alpha.)]-	43	220.183	006750-60-3	91513
54	23.469	4318	73842	36368	40124	0.112	1	Caryophyllene oxide	91	220.183	001139-30-6	91341
55	24.429	4541	37883	20711	26907	0.069	1	.alpha.-Cadinol	50	222.198	000481-34-5	93734
56	24.562	4572	2077660	900662	906858	0.159	1	Xanthoxylin	95	196.074	000090-24-4	66414
57	25.599	4813	62896	31506	35954	0.103	1	1-((1S,3aR,4R,7S,7aS)-4-Hydroxy-7-isopropyl-4-methyloctahydro-1H-inden-1-yl)ethanone	59	238.193	001911-78-0	110131
58	26.516	5026	81240	40165	45380	0.099	4	2,6,10,14-Hexadecatetraen-1-ol, 3,7,11,15-tetramethyl-, acetate, (E,E,E)-	72	332.272	061691-98-3	211413
59	27.871	5341	68736	27608	37211	0.116	1	Hexadecenoic acid, Z-11-	80	254.22	002416-20-8	140955
60	28.091	5392	731457	306689	316945	0.172	1	n-Hexadecanoic acid	99	256.24	000057-10-3	129142
61	29.752	5778	84481	42589	60618	0.082	3	9,12-Octadecadienoic acid (Z,Z)-, methyl ester	97	294.256	000112-63-0	170206
62	29.812	5792	58484	31903	54256	0.069	1	9-Octadecenoic acid, methyl ester, (E)-	99	296.272	001937-62-8	172352
63	30.195	5881	520262	231814	256987	0.069	1	9,12-Octadecadienoic acid (Z,Z)-	99	280.24	000060-33-3	154669
64	30.251	5894	1143841	269067	306845	0.211	1	9-Octadecenoic acid, (E)-	99	282.256	000112-79-8	156917
65	33.737	6704	63778	29232	58795	0.077	1	Phenol, 2,2'-methylenebis[6-(1,1-dimethylethyl)-4-methyl-	94	340.24	000119-47-1	219531
