# Supplementary material for: Correlation between climatic environment and characteristic components of 14 kinds of huajiao by thermal analysis techniques, GC‐MS and HS‐IMS
Source: Food Sci Nutr. 2024 May 3;12(7):4783–99. doi: 10.1002/fsn3.4126 (PMC11266924; doi:10.1002/fsn3.4126)
Supplement: Supplementary file 1 — Appendix S1. [file FSN3-12-4783-s001.zip › appendix file/appendix file B/data table/relevance analysis.xlsx]

## Sheet: Sheet1
	HJ1	HJ2	HJ3	HJ4	HJ5	HJ6	HJ7	HJ8	HJ9	HJ10	HJ11	HJ12	HJ13	HJ14
HJ1	1	0.584909	0.65861	0.707144	0.935068	0.742709	0.715888	0.420718	0.868122	0.915487	0.0465671	0.759608	0.960946	0.620549
HJ2	0.584909	1	0.962857	0.96364	0.312603	0.918995	0.653903	0.202231	0.428766	0.356802	0.0380599	0.649303	0.398296	0.52013
HJ3	0.65861	0.962857	1	0.988212	0.371305	0.907099	0.674693	0.219397	0.479173	0.377596	0.00977689	0.6831	0.458513	0.444271
HJ4	0.707144	0.96364	0.988212	1	0.433414	0.957381	0.708382	0.238517	0.513804	0.460192	0.0237175	0.691582	0.522706	0.517615
HJ5	0.935068	0.312603	0.371305	0.433414	1	0.516574	0.583833	0.437265	0.862366	0.974538	0.0837622	0.635806	0.981934	0.60052
HJ6	0.742709	0.918995	0.907099	0.957381	0.516574	1	0.729566	0.262321	0.548475	0.589776	0.060296	0.677622	0.59984	0.651291
HJ7	0.715888	0.653903	0.674693	0.708382	0.583833	0.729566	1	0.398972	0.620743	0.587507	0.0870567	0.768475	0.628609	0.725148
HJ8	0.420718	0.202231	0.219397	0.238517	0.437265	0.262321	0.398972	1	0.747627	0.405675	0.895487	0.390967	0.457468	0.759509
HJ9	0.868122	0.428766	0.479173	0.513804	0.862366	0.548475	0.620743	0.747627	1	0.822779	0.41493	0.74038	0.885395	0.743702
HJ10	0.915487	0.356802	0.377596	0.460192	0.974538	0.589776	0.587507	0.405675	0.822779	1	0.0828954	0.611021	0.966292	0.667875
HJ11	0.0465671	0.0380599	0.00977689	0.0237175	0.0837622	0.060296	0.0870567	0.895487	0.41493	0.0828954	1	0.0546554	0.0910033	0.599528
HJ12	0.759608	0.649303	0.6831	0.691582	0.635806	0.677622	0.768475	0.390967	0.74038	0.611021	0.0546554	1	0.677278	0.584807
HJ13	0.960946	0.398296	0.458513	0.522706	0.981934	0.59984	0.628609	0.457468	0.885395	0.966292	0.0910033	0.677278	1	0.630783
HJ14	0.620549	0.52013	0.444271	0.517615	0.60052	0.651291	0.725148	0.759509	0.743702	0.667875	0.599528	0.584807	0.630783	1
