# Supplementary material for: Correlation between climatic environment and characteristic components of 14 kinds of huajiao by thermal analysis techniques, GC‐MS and HS‐IMS
Source: Food Sci Nutr. 2024 May 3;12(7):4783–99. doi: 10.1002/fsn3.4126 (PMC11266924; doi:10.1002/fsn3.4126)
Supplement: Supplementary file 1 — Appendix S1. [file FSN3-12-4783-s001.zip › appendix file/appendix file B/data table/Shaanxi - Hancheng.xls]

## Sheet: LibRes
数据文件名称:G:\20230407\陕西韩城.D
采集日期:07 Apr 2023 18:35
方法名称:C:\Users\lenovo\Desktop\基于川产花椒精油的开发及卷烟应用\GC-MS\20220121醇提物精制\6hj醇提物.D\default.m
样品名称:
谱库 #1 :C:\Database\demo.l
谱库 #2 :
谱库 #3 :
化合物编号 (#)	保留时间 (分)	扫描编号 (#)	面积 (Ab*s)	基线高度 (Ab)	绝对高度 (Ab)	峰宽 50% (分)	匹配项数量	匹配项名称	定性	分子量 (amu)	CAS 编号	条目编号谱库
1	4.973	20	11198477	2171018	2177395	0.133	1	Pentane, 2-methyl-	91	86.11	000107-83-5	2022
2	5.124	55	11814051	2581126	3638958	0.095	1	Pentane, 3-methyl-	91	86.11	000096-14-0	2030
3	5.171	66	31354296	16466930	20173976	0.056	2	n-Hexane	74	86.11	000110-54-3	2021
4	5.52	147	52755	42789	58134	0.043	1	Pentane, 2,4-dimethyl-	86	100.125	000108-08-7	4413
5	5.58	161	1869887	1307030	1319680	0.077	1	Cyclopentane, methyl-	94	84.094	000096-37-7	1664
6	5.989	256	227416	146608	157017	0.082	1	Cyclohexane	94	84.094	000110-82-7	1625
7	6.385	348	47272	29954	37038	0.069	1	Heptane	81	100.125	000142-82-5	4401
8	10.972	1414	63866	36654	39839	0.077	1	Bicyclo[3.1.0]hex-2-ene, 2-methyl-5-(1-methylethyl)-	91	136.125	002867-05-2	17700
9	11.2	1467	298155	177839	181490	0.086	1	.alpha.-Pinene	96	136.125	000080-56-8	17494
10	12.048	1664	846292	491348	494740	0.133	1	Bicyclo[3.1.0]hexane, 4-methylene-1-(1-methylethyl)-	97	136.125	003387-41-5	17699
11	12.263	1714	1141206	644387	647921	0.146	1	.beta.-Myrcene	96	136.125	000123-35-3	17490
12	12.775	1833	60743	34662	39343	0.073	1	.alpha.-Phellandrene	91	136.125	000099-83-2	17521
13	12.917	1866	6628	4226	7857	0.073	1	Nonane, 2,6-dimethyl-	72	156.18	017302-28-2	61438
14	13.167	1924	102244	57008	59888	0.077	2	p-Cymene	95	134.11	000099-87-6	16490
15	13.266	1947	2247667	1000032	1004436	0.112	1	D-Limonene	99	136.125	005989-27-5	17468
16	13.348	1966	765433	428010	433265	0.056	2	.beta.-Phellandrene	91	136.125	000555-10-2	17515
17	13.395	1977	2019218	1145237	1150985	0.077	1	Eucalyptol	99	154.136	000470-82-6	29740
18	13.481	1997	155691	89089	95733	0.09	1	1,3,6-Octatriene, 3,7-dimethyl-, (Z)-	98	136.125	003338-55-4	17600
19	13.593	2023	19828	11552	17140	0.069	1	Undecane	53	156.188	001120-21-4	31794
20	13.843	2081	20079	11067	15352	0.09	1	.gamma.-Terpinene	95	136.125	000099-85-4	17500
21	14.049	2129	15918	10318	15719	0.052	1	3-Oxatricyclo[4.1.1.0(2,4)]octane, 2,7,7-trimethyl-	50	152.12	001686-14-2	384018
22	14.152	2153	314664	178734	183325	0.116	1	5-Isopropyl-2-methylbicyclo[3.1.0]hexan-2-ol	98	154.136	000546-79-2	30041
23	14.432	2218	49103	24762	28051	0.069	1	Cyclohexene, 1-methyl-4-(1-methylethylidene)-	89	136.125	000586-62-9	17655
24	14.609	2259	437755	238962	244108	0.146	1	Linalool	90	154.136	000078-70-6	29730
25	14.811	2306	158119	85947	91652	0.077	1	Bicyclo[3.1.0]hexan-2-ol, 2-methyl-5-(1-methylethyl)-, (1.alpha.,2.alpha.,5.alpha.)-	96	154.136	017699-16-0	30186
26	14.871	2320	7635	5102	12525	0.052	1	2-Methyl-6-methylene-octa-1,7-dien-3-ol	32	152.12	022459-10-5	143282
27	15.168	2389	28057	15783	21558	0.06	4	2,4,6-Octatriene, 2,6-dimethyl-, (E,Z)-	91	136.125	007216-56-0	17608
28	15.293	2418	10872	6392	11384	0.056	1	2-Cyclohexen-1-ol, 1-methyl-4-(1-methylethyl)-, trans-	59	154.136	029803-81-4	30100
29	15.439	2452	9746	6587	11670	0.065	1	Limonene oxide, cis-	59	152.12	013837-75-7	28052
30	15.667	2505	27432	13614	19232	0.073	1	6-Octenal, 3,7-dimethyl-, (R)-	96	154.136	002385-77-5	29901
31	15.745	2523	27133	15304	20718	0.082	1	Silane, cyclohexyldimethoxymethyl-	64	188.123	017865-32-6	59751
32	16.209	2631	32691	16265	19671	0.077	3	Cyclohexanemethanol, .alpha.,.alpha.-dimethyl-4-methylene-	42	154.136	007299-42-5	30141
33	16.425	2681	131336	75878	81805	0.073	1	Terpinen-4-ol	90	154.136	000562-74-3	29794
34	16.614	2725	89294	51986	65145	0.065	1	2-Cyclohexen-1-one, 4-(1-methylethyl)-	97	138.104	000500-02-7	19633
35	16.683	2741	644111	344772	361442	0.077	3	.alpha.-Terpineol	72	154.136	000098-55-5	29820
36	16.975	2809	4003670	2235570	2248299	0.116	1	Cyclohexanol, 1-methyl-4-(1-methylethylidene)-	97	154.136	000586-81-2	30045
37	17.096	2837	44998	19560	27539	0.073	1	2-Cyclohexen-1-ol, 2-methyl-5-(1-methylethenyl)-, cis-	35	152.12	001197-06-4	28316
38	17.432	2915	223464	128728	133611	0.103	1	Linalyl acetate	91	196.146	000115-95-7	66887
39	17.595	2953	370195	167137	172888	0.159	2	Cyclohexanol, 1-methyl-4-(1-methylethylidene)-, acetate	91	196.146	010235-63-9	67005
40	17.845	3011	332386	155785	160905	0.12	1	2-Cyclohexen-1-one, 3-methyl-6-(1-methylethyl)-	94	152.12	000089-81-6	28254
41	18.309	3119	39792	18062	21944	0.082	1	Bornyl acetate	91	196.146	000076-49-3	66884
42	18.451	3152	85396	21267	25121	0.159	1	2-Cyclohexen-1-ol, 3-methyl-6-(1-methylethyl)-, acetate	86	196.14	001204-30-4	412308
43	18.766	3225	39069	20264	25171	0.077	2	.delta.-Terpineol, acetate	78	196.146	093836-50-1	66929
44	19.2	3326	152312	66418	73784	0.103	1	6-Octen-1-ol, 3,7-dimethyl-, acetate	91	198.162	000150-84-5	68849
45	19.338	3358	803399	446683	453258	0.108	3	.alpha.-Terpinyl acetate	91	196.146	000080-26-2	66927
46	19.695	3441	69581	32469	37941	0.112	4	Geranyl acetate	80	196.146	000105-87-3	66885
47	20.156	3548	337943	182770	188874	0.121	1	Cyclohexane, 1-ethenyl-1-methyl-2,4-bis(1-methylethenyl)-, [1S-(1.alpha.,2.beta.,4.beta.)]-	99	204.188	000515-13-9	74940
48	20.831	3705	423295	219691	225734	0.108	1	Caryophyllene	99	204.188	000087-44-5	74603
49	21.421	3842	107131	45291	50147	0.103	1	Humulene	94	204.188	006753-98-6	74570
50	21.804	3931	241004	128136	133896	0.108	1	Germacrene D	98	204.188	023986-74-5	74600
51	21.963	3968	57731	27212	35160	0.069	4	.alpha.-Muurolene	60	204.188	031983-22-9	74667
52	22.251	4035	185393	98778	103755	0.077	1	Naphthalene, 1,2,3,5,6,8a-hexahydro-4,7-dimethyl-1-(1-methylethyl)-, (1S-cis)-	99	204.188	000483-76-1	74888
53	22.746	4150	84132	40182	44149	0.108	1	Cyclohexanemethanol, 4-ethenyl-.alpha.,.alpha.,4-trimethyl-3-(1-methylethenyl)-, [1R-(1.alpha.,3.alpha.,4.beta.)]-	94	222.198	000639-99-6	93897
54	23.293	4277	399187	225222	231480	0.073	1	(2E,4S,7E)-4-Isopropyl-1,7-dimethylcyclodeca-2,7-dienol	97	222.198	198991-79-6	93797
55	23.473	4319	167563	71658	75707	0.138	1	Caryophyllene oxide	91	220.183	001139-30-6	91338
56	23.878	4413	25301	13811	18271	0.095	1	(1R,3E,7E,11R)-1,5,5,8-Tetramethyl-12-oxabicyclo[9.1.0]dodeca-3,7-diene	53	220.183	019888-34-7	91455
57	24.429	4541	36874	22335	28310	0.056	2	.alpha.-Cadinol	43	222.198	000481-34-5	93731
58	24.575	4575	114141	43092	53675	0.082	1	Xanthoxylin	90	196.074	000090-24-4	66417
59	24.648	4592	55644	31149	40242	0.056	1	Hexadecane	91	226.26	000544-76-3	62249
60	25.255	4733	8173	5991	11272	0.047	1	Sulfurous acid, pentyl undecyl ester	59	306.223	1000309-14-4	182788
61	25.599	4813	76114	40100	43558	0.099	1	1-((1S,3aR,4R,7S,7aS)-4-Hydroxy-7-isopropyl-4-methyloctahydro-1H-inden-1-yl)ethanone	94	238.193	001911-78-0	110131
62	26.516	5026	76941	31932	35609	0.138	1	2,6,10-Dodecatrien-1-ol, 3,7,11-trimethyl-, acetate, (E,E)-	90	264.209	004128-17-0	137564
63	28.087	5391	320804	124530	133337	0.151	2	n-Hexadecanoic acid	95	256.24	000057-10-3	129145
64	28.551	5499	40914	20907	31734	0.065	1	p-Camphorene	96	272.25	020016-72-2	146590
65	30.238	5891	65776	34472	66745	0.047	2	9-Octadecenoic acid, (E)-	60	282.256	000112-79-8	156917
66	33.741	6705	58992	26811	56096	0.077	1	Phenol, 2,2'-methylenebis[6-(1,1-dimethylethyl)-4-methyl-	95	340.24	000119-47-1	219530
