# Supplementary material for: Correlation between climatic environment and characteristic components of 14 kinds of huajiao by thermal analysis techniques, GC‐MS and HS‐IMS
Source: Food Sci Nutr. 2024 May 3;12(7):4783–99. doi: 10.1002/fsn3.4126 (PMC11266924; doi:10.1002/fsn3.4126)
Supplement: Supplementary file 1 — Appendix S1. [file FSN3-12-4783-s001.zip › appendix file/appendix file B/data table/Shandong-Dezhou.xls]

## Sheet: LibRes
数据文件名称:G:\20230407\山东德州.D
采集日期:07 Apr 2023 19:35
方法名称:C:\Users\lenovo\Desktop\基于川产花椒精油的开发及卷烟应用\GC-MS\20220121醇提物精制\6hj醇提物.D\default.m
样品名称:
谱库 #1 :C:\Database\demo.l
谱库 #2 :
谱库 #3 :
化合物编号 (#)	保留时间 (分)	扫描编号 (#)	面积 (Ab*s)	基线高度 (Ab)	绝对高度 (Ab)	峰宽 50% (分)	匹配项数量	匹配项名称	定性	分子量 (amu)	CAS 编号	条目编号谱库
1	4.965	18	10154516	1964390	1971586	0.133	1	Pentane, 2-methyl-	94	86.11	000107-83-5	2025
2	5.098	49	8552434	2565961	3542237	0.073	1	Pentane, 3-methyl-	91	86.11	000096-14-0	2029
3	5.171	66	32233108	16823449	20461596	0.056	2	n-Hexane	74	86.11	000110-54-3	2021
4	5.52	147	60033	20064	30056	0.095	1	Trichloromethane	86	117.914	000067-66-3	9999
5	5.58	161	1890086	1318526	1330121	0.086	1	Cyclopentane, methyl-	94	84.094	000096-37-7	1664
6	11.2	1467	42660	24864	28977	0.077	1	.alpha.-Pinene	95	136.125	000080-56-8	17486
7	12.048	1664	214110	122290	126149	0.121	1	Bicyclo[3.1.0]hexane, 4-methylene-1-(1-methylethyl)-	97	136.125	003387-41-5	17699
8	12.263	1714	197001	95608	99234	0.176	1	.beta.-Myrcene	94	136.125	000123-35-3	17484
9	12.775	1833	7535	4985	9061	0.047	2	.alpha.-Phellandrene	64	136.125	000099-83-2	17522
10	13.167	1924	13374	7653	12246	0.043	3	p-Cymene	80	134.11	000099-87-6	16491
11	13.262	1946	686792	365040	369141	0.108	1	D-Limonene	99	136.125	005989-27-5	17468
12	13.343	1965	137483	76960	81321	0.052	2	.beta.-Phellandrene	90	136.125	000555-10-2	17515
13	13.391	1976	429933	245213	249660	0.086	1	Eucalyptol	99	154.136	000470-82-6	29740
14	13.481	1997	23216	13753	18560	0.09	2	1,3,6-Octatriene, 3,7-dimethyl-, (Z)-	95	136.125	003338-55-4	17600
15	13.593	2023	24424	14951	19689	0.086	4	Undecane	72	156.188	001120-21-4	31794
16	13.847	2082	12657	8041	12182	0.056	1	.gamma.-Terpinene	90	136.125	000099-85-4	17501
17	14.152	2153	373300	205747	209393	0.121	1	5-Isopropyl-2-methylbicyclo[3.1.0]hexan-2-ol	98	154.136	000546-79-2	30049
18	14.436	2219	15343	8347	12636	0.095		Cyclohexene, 1-methyl-4-(1-methylethylidene)-	96	136.125	000586-62-9	17663
19	14.518	2238	6243	4301	8700	0.056	1	Undecane, 5-methyl-	64	170.2	001632-70-8	157001
20	14.609	2259	790961	443403	448058	0.142	1	Linalool	91	154.136	000078-70-6	29730
21	14.811	2306	370115	201029	207295	0.112	1	Bicyclo[3.1.0]hexan-2-ol, 2-methyl-5-(1-methylethyl)-, (1.alpha.,2.alpha.,5.alpha.)-	98	154.136	017699-16-0	30186
22	15.22	2401	7018	4366	8989	0.056	5	2-Cyclohexen-1-ol, 1-methyl-4-(1-methylethenyl)-, trans-	36	152.12	007212-40-0	28328
23	15.641	2499	18136	8568	13046	0.065	1	2-Cyclohexen-1-ol, 1-methyl-4-(1-methylethyl)-, cis-	59	154.136	029803-82-5	30083
24	15.74	2522	32566	16817	21855	0.082	1	Silane, cyclohexyldimethoxymethyl-	64	188.123	017865-32-6	59751
26	16.321	2657	54138	26216	29998	0.077	2	Cyclohexanol, 5-methyl-2-(1-methylethyl)-, (1.alpha.,2.beta.,5.alpha.)-(.+/-.)-	86	156.151	015356-70-4	31751
27	16.425	2681	119045	70841	78323	0.069	2	Terpinen-4-ol	64	154.136	000562-74-3	29795
28	16.493	2697	49892	27481	34963	0.069	1	Benzenemethanol, .alpha.,.alpha.,4-trimethyl-	94	150.104	001197-01-9	26677
29	16.614	2725	81758	43213	52473	0.065	1	2-Cyclohexen-1-one, 4-(1-methylethyl)-	96	138.104	000500-02-7	19633
30	16.678	2740	331056	188249	202426	0.073	1	.alpha.-Terpineol	90	154.136	000098-55-5	29817
31	16.971	2808	1145848	654642	661101	0.103	1	Cyclohexanol, 1-methyl-4-(1-methylethylidene)-	97	154.136	000586-81-2	30045
32	17.436	2916	1086186	632880	637866	0.146	1	Linalyl acetate	91	196.146	000115-95-7	66887
33	17.595	2953	278802	125492	131017	0.168	1	Cyclohexanol, 1-methyl-4-(1-methylethylidene)-, acetate	91	196.146	010235-63-9	67005
34	17.845	3011	821243	387820	393284	0.215	1	2-Cyclohexen-1-one, 3-methyl-6-(1-methylethyl)-	96	152.12	000089-81-6	28254
35	18.309	3119	45133	19783	24060	0.086	2	Bornyl acetate	83	196.146	000076-49-3	66879
36	18.451	3152	60201	20624	24636	0.09	1	2-Cyclohexen-1-ol, 3-methyl-6-(1-methylethyl)-, acetate	64	196.14	001204-30-4	412308
37	18.766	3225	20310	11886	16885	0.12	1	.delta.-Terpineol, acetate	72	196.146	093836-50-1	66929
38	19.2	3326	46204	23126	31538	0.073	1	6-Octen-1-ol, 3,7-dimethyl-, acetate	76	198.162	000150-84-5	68846
39	19.338	3358	611555	316223	320894	0.112	3	.alpha.-Terpinyl acetate	91	196.146	000080-26-2	66927
40	19.695	3441	57518	25213	29304	0.108	1	Geranyl acetate	80	196.146	000105-87-3	66885
41	19.893	3487	34235	14804	19268	0.125	1	9-Cyclohexylbicyclo(3.3.1)nonan-9-ol	53	222.198	021915-40-2	93769
42	20.156	3548	85633	46071	51557	0.082	1	Cyclohexane, 1-ethenyl-1-methyl-2,4-bis(1-methylethenyl)-, [1S-(1.alpha.,2.beta.,4.beta.)]-	64	204.188	000515-13-9	74938
43	20.827	3704	164143	84020	88490	0.112	1	Caryophyllene	98	204.188	000087-44-5	74606
44	21.421	3842	62553	23197	26865	0.095	1	Humulene	93	204.188	006753-98-6	74569
45	21.477	3855	42993	26008	31247	0.069	1	Pentadecane	86	212.25	000629-62-9	55806
46	21.799	3930	173324	92465	97332	0.086	4	Germacrene D	93	204.188	023986-74-5	74600
47	21.967	3969	38618	13328	19330	0.09	4	.alpha.-Muurolene	55	204.188	031983-22-9	74667
48	22.251	4035	101503	54785	59129	0.069	2	Naphthalene, 1,2,3,5,6,8a-hexahydro-4,7-dimethyl-1-(1-methylethyl)-, (1S-cis)-	96	204.188	000483-76-1	74890
49	22.303	4047	7491	6051	13733	0.047	1	(3S,3aR,3bR,4S,7R,7aR)-4-Isopropyl-3,7-dimethyloctahydro-1H-cyclopenta[1,3]cyclopropa[1,2]benzen-3-ol	90	222.19	023445-02-5	408897
50	23.181	4251	25068	12751	17640	0.082	1	Benzoic acid, 3,4-dimethoxy-, methyl ester	93	196.074	002150-38-1	66506
51	23.293	4277	46139	27984	33067	0.052	1	(2E,4S,7E)-4-Isopropyl-1,7-dimethylcyclodeca-2,7-dienol	80	222.198	198991-79-6	93797
52	23.336	4287	87900	48582	53475	0.077	2	1H-Cycloprop[e]azulen-7-ol, decahydro-1,1,7-trimethyl-4-methylene-, [1ar-(1a.alpha.,4a.alpha.,7.beta.,7a.beta.,7b.alpha.)]-	83	220.183	006750-60-3	91514
53	23.473	4319	131964	60568	63514	0.129	1	Caryophyllene oxide	91	220.183	001139-30-6	91338
54	23.874	4412	32942	15825	20374	0.077	1	(1R,3E,7E,11R)-1,5,5,8-Tetramethyl-12-oxabicyclo[9.1.0]dodeca-3,7-diene	50	220.183	019888-34-7	91460
55	24.429	4541	33217	12626	18368	0.121	1	.alpha.-Cadinol	43	222.198	000481-34-5	93734
56	26.512	5025	80463	35358	42220	0.125	1	2,6,10-Dodecatrien-1-ol, 3,7,11-trimethyl-, acetate, (E,E)-	83	264.209	004128-17-0	137567
57	27.876	5342	159408	68030	79643	0.112	1	Hexadecenoic acid, Z-11-	80	254.22	002416-20-8	140955
58	28.091	5392	685400	286425	300558	0.181	1	n-Hexadecanoic acid	99	256.24	000057-10-3	129144
59	30.191	5880	148208	71689	111472	0.056	2	9,12-Octadecadienoic acid (Z,Z)-	98	280.24	000060-33-3	154669
60	30.247	5893	325641	167578	251312	0.052	1	9-Octadecenoic acid, (E)-	99	282.256	000112-79-8	156917
61	31.004	6069	222437	89135	167773	0.103	1	2,2,6-Trimethyl-2H,5H-pyrano[3,2-c]quinolin-5-one	95	241.11	050333-13-6	113275
62	32.511	6419	843360	300006	358243	0.116	1	1,2,3,4-Tetrahydro-7-methoxy-3,8-dimethyl-9H-carbazol-1-one	42	243.126	1000281-20-4	115351
