# Supplementary material for: Correlation between climatic environment and characteristic components of 14 kinds of huajiao by thermal analysis techniques, GC‐MS and HS‐IMS
Source: Food Sci Nutr. 2024 May 3;12(7):4783–99. doi: 10.1002/fsn3.4126 (PMC11266924; doi:10.1002/fsn3.4126)
Supplement: Supplementary file 1 — Appendix S1. [file FSN3-12-4783-s001.zip › appendix file/appendix file B/data table/Sichuan - Ya'an.xls]

## Sheet: LibRes
数据文件名称:G:\20230407\四川雅安.D
采集日期:08 Apr 2023 03:40
方法名称:C:\Users\lenovo\Desktop\基于川产花椒精油的开发及卷烟应用\GC-MS\20220121醇提物精制\6hj醇提物.D\default.m
样品名称:
谱库 #1 :C:\Database\demo.l
谱库 #2 :
谱库 #3 :
化合物编号 (#)	保留时间 (分)	扫描编号 (#)	面积 (Ab*s)	基线高度 (Ab)	绝对高度 (Ab)	峰宽 50% (分)	匹配项数量	匹配项名称	定性	分子量 (amu)	CAS 编号	条目编号谱库
1	4.969	19	9924452	1924022	1933818	0.129	1	Pentane, 2-methyl-	94	86.11	000107-83-5	2025
2	5.107	51	9359354	2615603	3579064	0.077	1	Pentane, 3-methyl-	91	86.11	000096-14-0	2023
3	5.171	66	32923367	17096620	20796012	0.056	2	n-Hexane	74	86.11	000110-54-3	2021
4	5.515	146	54164	18814	30088	0.09	1	Trichloromethane	80	117.914	000067-66-3	9999
5	5.58	161	1809587	1265636	1277308	0.086	1	Cyclopentane, methyl-	94	84.094	000096-37-7	1664
6	10.972	1414	42219	24255	28133	0.086	1	Bicyclo[3.1.0]hex-2-ene, 2-methyl-5-(1-methylethyl)-	91	136.125	002867-05-2	17700
7	11.2	1467	119733	68722	72495	0.103	2	.alpha.-Pinene	96	136.125	000080-56-8	17494
8	12.048	1664	480804	281907	285764	0.095	1	Bicyclo[3.1.0]hexane, 4-methylene-1-(1-methylethyl)-	97	136.125	003387-41-5	17699
9	12.263	1714	704074	392113	395708	0.138	1	.beta.-Myrcene	95	136.125	000123-35-3	17490
10	12.78	1834	23197	14792	20024	0.077	1	.alpha.-Phellandrene	91	136.125	000099-83-2	17519
11	12.913	1865	4712	3285	7463	0.039	1	Nonane, 2,6-dimethyl-	78	156.18	017302-28-2	61438
12	12.999	1885	5480	3529	7323	0.052	1	1,3-Cyclohexadiene, 1-methyl-4-(1-methylethyl)-	83	136.125	000099-86-5	17680
13	13.163	1923	55855	30583	34001	0.077	1	p-Cymene	95	134.11	000099-87-6	16491
14	13.266	1947	1987485	962305	966586	0.108	1	D-Limonene	98	136.125	005989-27-5	17468
15	13.348	1966	465550	256883	261661	0.056	1	.beta.-Phellandrene	94	136.125	000555-10-2	17515
16	13.395	1977	1656826	938784	943850	0.077	1	Eucalyptol	99	154.136	000470-82-6	29740
17	13.481	1997	109794	61503	67092	0.09	2	1,3,6-Octatriene, 3,7-dimethyl-, (Z)-	96	136.125	003338-55-4	17600
18	13.593	2023	23212	13538	18629	0.073	1	Undecane	53	156.188	001120-21-4	31794
19	13.842	2081	20384	11170	15304	0.069	1	.gamma.-Terpinene	93	136.125	000099-85-4	17501
20	14.152	2153	383617	210888	214969	0.125	2	5-Isopropyl-2-methylbicyclo[3.1.0]hexan-2-ol	98	154.136	000546-79-2	30049
21	14.436	2219	37306	18191	21635	0.082	1	Cyclohexene, 1-methyl-4-(1-methylethylidene)-	96	136.125	000586-62-9	17663
22	14.608	2259	793613	446152	451739	0.155	1	Linalool	91	154.136	000078-70-6	29730
23	14.811	2306	193574	107235	113847	0.103	1	Bicyclo[3.1.0]hexan-2-ol, 2-methyl-5-(1-methylethyl)-, (1.alpha.,2.alpha.,5.alpha.)-	98	154.136	017699-16-0	30186
24	15.164	2388	17952	9639	14919	0.065	4	2,4,6-Octatriene, 2,6-dimethyl-, (E,Z)-	91	136.125	007216-56-0	17608
25	15.297	2419	11258	7634	12761	0.047	1	2-Cyclohexen-1-ol, 1-methyl-4-(1-methylethenyl)-, trans-	80	152.12	007212-40-0	28330
26	15.512	2469	10834	8091	13515	0.039	1	cis-p-Mentha-2,8-dien-1-ol	42	152.12	003886-78-0	28095
27	15.745	2523	24415	14297	19922	0.06	1	Silane, cyclohexyldimethoxymethyl-	53	188.123	017865-32-6	59751
28	16.209	2631	23003	12617	16954	0.073	1	Cyclohexanemethanol, α,α-dimethyl-4-methylene-	64	154.136	007299-42-5	412434
29	16.424	2681	124157	68642	74183	0.077	1	Terpinen-4-ol	96	154.136	000562-74-3	29792
30	16.498	2698	21132	12918	20391	0.047	1	Benzenemethanol, .alpha.,.alpha.,4-trimethyl-	90	150.104	001197-01-9	26678
31	16.614	2725	79556	43016	50778	0.069	1	2-Cyclohexen-1-one, 4-(1-methylethyl)-	94	138.104	000500-02-7	19633
32	16.683	2741	634770	352205	364924	0.077	1	.alpha.-Terpineol	90	154.136	000098-55-5	29817
33	16.975	2809	3934760	2210888	2222484	0.103	1	Cyclohexanol, 1-methyl-4-(1-methylethylidene)-	98	154.136	000586-81-2	30045
34	17.096	2837	53198	18650	25060	0.103	1	2-Cyclohexen-1-ol, 2-methyl-5-(1-methylethenyl)-, cis-	97	152.12	001197-06-4	28316
35	17.436	2916	1842889	1074430	1079724	0.146	1	Linalyl acetate	91	196.146	000115-95-7	66887
36	17.595	2953	332535	154077	161952	0.146	1	Cyclohexanol, 1-methyl-4-(1-methylethylidene)-, acetate	91	196.146	010235-63-9	67005
37	17.845	3011	286710	137002	143654	0.09	1	2-Cyclohexen-1-one, 3-methyl-6-(1-methylethyl)-	94	152.12	000089-81-6	28254
38	18.309	3119	38286	16242	20414	0.09	2	Bornyl acetate	72	196.146	000076-49-3	66879
39	18.451	3152	95608	25192	28180	0.151	1	2-Cyclohexen-1-ol, 3-methyl-6-(1-methylethyl)-, acetate	64	196.14	001204-30-4	412308
40	18.765	3225	37507	19676	25080	0.086	1	.delta.-Terpineol, acetate	72	196.146	093836-50-1	66929
41	19.204	3327	132411	52892	57928	0.125	1	6-Octen-1-ol, 3,7-dimethyl-, acetate	76	198.162	000150-84-5	68846
42	19.338	3358	820206	448829	453865	0.108	2	.alpha.-Terpinyl acetate	91	196.146	000080-26-2	66926
43	19.695	3441	54117	26239	31556	0.099	1	Geranyl acetate	72	196.146	000105-87-3	66885
44	20.155	3548	342102	180679	186757	0.125	1	Cyclohexane, 1-ethenyl-1-methyl-2,4-bis(1-methylethenyl)-, [1S-(1.alpha.,2.beta.,4.beta.)]-	99	204.188	000515-13-9	74940
45	20.827	3704	289827	142182	147166	0.121	1	Caryophyllene	99	204.188	000087-44-5	74603
46	21.421	3842	98352	40343	44214	0.09	1	Humulene	96	204.188	006753-98-6	74569
47	21.804	3931	217427	117369	123556	0.099	2	Germacrene D	98	204.188	023986-74-5	74600
48	21.963	3968	78149	30338	38084	0.082	1	.alpha.-Muurolene	95	204.188	031983-22-9	74667
49	22.256	4036	260930	142590	148002	0.077	1	Naphthalene, 1,2,3,5,6,8a-hexahydro-4,7-dimethyl-1-(1-methylethyl)-, (1S-cis)-	98	204.188	000483-76-1	74888
50	22.307	4048	43528	25140	31936	0.065	1	(3S,3aR,3bR,4S,7R,7aR)-4-Isopropyl-3,7-dimethyloctahydro-1H-cyclopenta[1,3]cyclopropa[1,2]benzen-3-ol	90	222.19	023445-02-5	408897
51	22.746	4150	85345	42976	47009	0.095	1	Cyclohexanemethanol, 4-ethenyl-.alpha.,.alpha.,4-trimethyl-3-(1-methylethenyl)-, [1R-(1.alpha.,3.alpha.,4.beta.)]-	87	222.198	000639-99-6	93897
52	23.293	4277	289486	153765	159200	0.073	1	(2E,4S,7E)-4-Isopropyl-1,7-dimethylcyclodeca-2,7-dienol	98	222.198	198991-79-6	93797
53	23.473	4319	82568	39201	44235	0.103	1	Caryophyllene oxide	91	220.183	001139-30-6	91338
54	24.214	4491	46127	22334	27498	0.065	1	.tau.-Cadinol	91	222.198	005937-11-1	93724
55	24.429	4541	42650	23124	29194	0.065	1	.alpha.-Cadinol	52	222.198	000481-34-5	93731
56	24.648	4592	44951	25675	30762	0.065	1	Hexadecane	91	226.26	000544-76-3	62249
57	25.604	4814	58237	30672	35280	0.077	1	1-((1S,3aR,4R,7S,7aS)-4-Hydroxy-7-isopropyl-4-methyloctahydro-1H-inden-1-yl)ethanone	96	238.193	001911-78-0	110131
58	26.516	5026	64247	25796	29866	0.142	4	2,6,10-Dodecatrien-1-ol, 3,7,11-trimethyl-, acetate, (E,E)-	64	264.209	004128-17-0	137567
59	28.087	5391	245578	112358	122572	0.108	1	n-Hexadecanoic acid	98	256.24	000057-10-3	129142
60	28.551	5499	53160	25481	35067	0.112	1	p-Camphorene	97	272.25	020016-72-2	146590
61	30.015	5839	73757	30677	50736	0.099	1	2(3H)-Furanone, 5-dodecyldihydro-	46	254.225	000730-46-1	126864
62	30.238	5891	51134	28206	64345	0.043	1	9-Octadecenoic acid, (E)-	89	282.256	000112-79-8	156914
