# Supplementary material for: Correlation between climatic environment and characteristic components of 14 kinds of huajiao by thermal analysis techniques, GC‐MS and HS‐IMS
Source: Food Sci Nutr. 2024 May 3;12(7):4783–99. doi: 10.1002/fsn3.4126 (PMC11266924; doi:10.1002/fsn3.4126)
Supplement: Supplementary file 1 — Appendix S1. [file FSN3-12-4783-s001.zip › appendix file/appendix file B/data table/Sichuan-Hanyuan.xls]

## Sheet: LibRes
数据文件名称:G:\20230407\四川汉源.D
采集日期:07 Apr 2023 20:36
方法名称:C:\Users\lenovo\Desktop\基于川产花椒精油的开发及卷烟应用\GC-MS\20220121醇提物精制\6hj醇提物.D\default.m
样品名称:
谱库 #1 :C:\Database\demo.l
谱库 #2 :
谱库 #3 :
化合物编号 (#)	保留时间 (分)	扫描编号 (#)	面积 (Ab*s)	基线高度 (Ab)	绝对高度 (Ab)	峰宽 50% (分)	匹配项名称	定性	分子量 (amu)	CAS 编号	条目编号谱库
1	4.973	20	10806443	2099898	2106803	0.133	Pentane, 2-methyl-	91	86.11	000107-83-5	2028
2	5.098	49	7637101	2507890	3514163	0.069	Pentane, 3-methyl-	91	86.11	000096-14-0	2023
3	5.171	66	31613331	16557223	20142512	0.056	n-Hexane	74	86.11	000110-54-3	2021
4	5.524	148	50782	43245	57342	0.043	Pentane, 2,4-dimethyl-	86	100.125	000108-08-7	4413
5	5.58	161	1791090	1256054	1268432	0.082	Cyclopentane, methyl-	94	84.094	000096-37-7	1664
6	5.989	256	216770	137153	146043	0.082	Cyclohexane	94	84.094	000110-82-7	1625
7	6.385	348	41153	26903	32897	0.082	Heptane	87	100.125	000142-82-5	4402
8	10.976	1415	24391	15173	19458	0.077	Bicyclo[3.1.0]hex-2-ene, 2-methyl-5-(1-methylethyl)-	90	136.125	002867-05-2	17700
9	11.2	1467	84729	48515	51850	0.09	.alpha.-Pinene	96	136.125	000080-56-8	17494
10	12.048	1664	421920	245245	248580	0.086	Bicyclo[3.1.0]hexane, 4-methylene-1-(1-methylethyl)-	96	136.125	003387-41-5	17699
11	12.263	1714	659178	371606	375284	0.151	.beta.-Myrcene	95	136.125	000123-35-3	17490
12	12.775	1833	14772	10409	14752	0.06	.alpha.-Phellandrene	90	136.125	000099-83-2	17520
13	13.162	1923	30046	18169	22091	0.06	p-Cymene	93	134.11	000099-87-6	16490
14	13.27	1948	2550135	1326030	1330000	0.116	D-Limonene	99	136.125	005989-27-5	17468
15	13.343	1965	306587	171815	176343	0.052	.beta.-Phellandrene	93	136.125	000555-10-2	17515
16	13.391	1976	928856	540587	545296	0.082	Eucalyptol	99	154.136	000470-82-6	29740
17	13.477	1996	86817	49041	54078	0.09	1,3,6-Octatriene, 3,7-dimethyl-, (Z)-	98	136.125	003338-55-4	17600
18	13.597	2024	20591	12831	17331	0.082	Undecane	53	156.188	001120-21-4	161551
19	13.842	2081	16767	9610	13544	0.082	.gamma.-Terpinene	90	136.125	000099-85-4	17502
20	14.118	2145	69167	39030	42691	0.056	cis-Linaloloxide	86	170.131	1000121-97-4	42810
21	14.157	2154	37967	24627	28182	0.052	5-Isopropyl-2-methylbicyclo[3.1.0]hexan-2-ol	80	154.136	000546-79-2	30049
22	14.441	2220	90927	49366	52985	0.121	2-Furanmethanol, 5-ethenyltetrahydro-.alpha.,.alpha.,5-trimethyl-, cis-	52	170.131	005989-33-3	43102
23	14.626	2263	5038614	2429184	2433473	0.146	Linalool	97	154.136	000078-70-6	29730
24	14.819	2308	23558	12453	22689	0.09	Bicyclo[3.1.0]hexan-2-ol, 2-methyl-5-(1-methylethyl)-, (1.alpha.,2.alpha.,5.alpha.)-	58	154.136	017699-16-0	30187
25	15.168	2389	6678	4609	13398	0.052	2,4,6-Octatriene, 2,6-dimethyl-, (E,Z)-	95	136.125	007216-56-0	17608
26	15.219	2401	63239	35187	41177	0.073	2-Cyclohexen-1-ol, 1-methyl-4-(1-methylethenyl)-, trans-	53	152.12	007212-40-0	28330
27	15.512	2469	71262	36309	41611	0.086	cis-p-Mentha-2,8-dien-1-ol	58	152.12	003886-78-0	28099
28	15.749	2524	24521	13794	19002	0.077	Silane, cyclohexyldimethoxymethyl-	80	188.123	017865-32-6	59751
29	16.149	2617	11710	6513	11565	0.056	(3R,6S)-2,2,6-Trimethyl-6-vinyltetrahydro-2H-pyran-3-ol	40	170.131	039028-58-5	43085
30	16.42	2680	20510	11763	22995	0.043	Terpinen-4-ol	94	154.136	000562-74-3	29792
31	16.614	2725	20730	11969	18788	0.052	2-Cyclohexen-1-one, 4-(1-methylethyl)-	58	138.104	000500-02-7	19633
32	16.683	2741	120033	60710	68456	0.069	.alpha.-Terpineol	90	154.136	000098-55-5	29817
33	16.777	2763	45995	23242	28021	0.082	(-)-cis-Isopiperitenol	50	152.12	096555-02-1	28065
34	16.971	2808	1616362	946926	952827	0.099	Cyclohexanol, 1-methyl-4-(1-methylethylidene)-	97	154.136	000586-81-2	30045
35	17.1	2838	123867	57850	63357	0.125	2-Cyclohexen-1-ol, 2-methyl-5-(1-methylethenyl)-, cis-	96	152.12	001197-06-4	28316
36	17.358	2898	38142	17603	25340	0.09	Carveol	53	152.12	000099-48-9	27971
37	17.457	2921	8543062	4098334	4107232	0.155	Linalyl acetate	90	196.146	000115-95-7	66887
38	17.599	2954	145326	75042	90766	0.065	Cyclohexanol, 1-methyl-4-(1-methylethylidene)-, acetate	91	196.146	010235-63-9	67005
39	17.698	2977	51182	22461	31032	0.103	Acetic acid, 2-phenylethyl ester	72	164.084	000103-45-7	37608
40	17.857	3014	71851	33766	41590	0.082	2-Cyclohexen-1-one, 3-methyl-6-(1-methylethyl)-	58	152.12	000089-81-6	28252
41	18.761	3224	39792	15378	19399	0.116	.delta.-Terpineol, acetate	72	196.146	093836-50-1	66929
42	19.153	3315	51072	28704	34131	0.065	2,7-Octadiene-1,6-diol, 2,6-dimethyl-	37	170.13	064142-78-5	413730
43	19.338	3358	583209	297858	302988	0.12	.alpha.-Terpinyl acetate	91	196.146	000080-26-2	66926
44	19.424	3378	42265	19121	25942	0.073	1,2-Cyclohexanediol, 1-methyl-4-(1-methylethenyl)-	50	170.131	001946-00-5	43074
45	19.695	3441	85143	39852	45343	0.099	Geranyl acetate	72	196.146	000105-87-3	66889
46	20.16	3549	81732	32610	36791	0.103	Cyclohexane, 1-ethenyl-1-methyl-2,4-bis(1-methylethenyl)-, [1S-(1.alpha.,2.beta.,4.beta.)]-	99	204.188	000515-13-9	74940
47	20.831	3705	161664	68065	74261	0.116	Caryophyllene	99	204.188	000087-44-5	74603
48	21.421	3842	107919	45536	49929	0.086	Humulene	94	204.188	006753-98-6	74569
49	21.481	3856	49282	23973	29546	0.082	Pentadecane	86	212.25	000629-62-9	55806
50	21.804	3931	474994	263221	272835	0.09	Germacrene D	99	204.188	023986-74-5	74600
51	21.967	3969	37654	20465	32535	0.047	.alpha.-Muurolene	95	204.188	010208-80-7	74668
52	22.027	3983	61306	32507	37061	0.073	(1S,2E,6E,10R)-3,7,11,11-Tetramethylbicyclo[8.1.0]undeca-2,6-diene	98	204.188	024703-35-3	74820
53	22.255	4036	261157	145469	154370	0.073	Naphthalene, 1,2,3,5,6,8a-hexahydro-4,7-dimethyl-1-(1-methylethyl)-, (1S-cis)-	98	204.188	000483-76-1	74888
54	22.307	4048	64163	38870	49505	0.056	(3S,3aR,3bR,4S,7R,7aR)-4-Isopropyl-3,7-dimethyloctahydro-1H-cyclopenta[1,3]cyclopropa[1,2]benzen-3-ol	90	222.19	023445-02-5	408897
55	22.746	4150	257173	116418	120185	0.168	Cyclohexanemethanol, 4-ethenyl-.alpha.,.alpha.,4-trimethyl-3-(1-methylethenyl)-, [1R-(1.alpha.,3.alpha.,4.beta.)]-	93	222.198	000639-99-6	93897
56	23.293	4277	408436	218474	224810	0.069	(2E,4S,7E)-4-Isopropyl-1,7-dimethylcyclodeca-2,7-dienol	98	222.198	198991-79-6	93801
57	23.336	4287	135256	91207	97929	0.056	1H-Cycloprop[e]azulen-7-ol, decahydro-1,1,7-trimethyl-4-methylene-, [1ar-(1a.alpha.,4a.alpha.,7.beta.,7a.beta.,7b.alpha.)]-	95	220.183	006750-60-3	91515
58	23.469	4318	63362	27524	32359	0.129	Caryophyllene oxide	52	220.183	001139-30-6	91341
59	23.878	4413	42328	16917	21967	0.086	(1R,3E,7E,11R)-1,5,5,8-Tetramethyl-12-oxabicyclo[9.1.0]dodeca-3,7-diene	80	220.183	019888-34-7	91455
60	24.106	4466	16083	9578	19681	0.065	(-)-Spathulenol	46	220.183	077171-55-2	91298
61	24.213	4491	50984	26688	34524	0.06	.tau.-Cadinol	91	222.198	005937-11-1	93724
62	24.429	4541	45346	22430	30270	0.086	.alpha.-Cadinol	46	222.198	000481-34-5	93734
63	24.523	4563	42972	22407	30247	0.056	2-Naphthalenemethanol, decahydro-α,α,4a-trimethyl-8-methylene-, [2R-(2α,4aα,8aβ)]-	83	222.19	000473-15-4	1458
64	24.571	4574	78581	26863	35006	0.077	Xanthoxylin	60	196.074	000090-24-4	66414
65	24.644	4591	52040	28335	36606	0.065	Hexadecane	91	226.26	000544-76-3	62249
66	25.599	4813	82166	44976	49179	0.086	1-((1S,3aR,4R,7S,7aS)-4-Hydroxy-7-isopropyl-4-methyloctahydro-1H-inden-1-yl)ethanone	94	238.193	001911-78-0	110131
67	26.516	5026	73926	28193	31876	0.129	2,6,10-Dodecatrien-1-ol, 3,7,11-trimethyl-, acetate, (E,E)-	80	264.209	004128-17-0	137567
69	28.082	5390	304716	119737	130129	0.125	n-Hexadecanoic acid	99	256.24	000057-10-3	129142
70	30.238	5891	51211	28785	72359	0.043	9-Octadecenoic acid, (E)-	97	282.256	000112-79-8	156918
71	33.741	6705	71378	34055	65134	0.077	Phenol, 2,2'-methylenebis[6-(1,1-dimethylethyl)-4-methyl-	98	340.24	000119-47-1	219530
			25256802
