# Supplementary material for: Correlation between climatic environment and characteristic components of 14 kinds of huajiao by thermal analysis techniques, GC‐MS and HS‐IMS
Source: Food Sci Nutr. 2024 May 3;12(7):4783–99. doi: 10.1002/fsn3.4126 (PMC11266924; doi:10.1002/fsn3.4126)
Supplement: Supplementary file 1 — Appendix S1. [file FSN3-12-4783-s001.zip › appendix file/appendix file B/data table/Sichuan-Maoxian.xls]

## Sheet: LibRes
数据文件名称:G:\20230407\四川茂县.D
采集日期:07 Apr 2023 15:33
方法名称:C:\Users\lenovo\Desktop\基于川产花椒精油的开发及卷烟应用\GC-MS\20220121醇提物精制\6hj醇提物.D\default.m
样品名称:
谱库 #1 :C:\Database\demo.l
谱库 #2 :
谱库 #3 :
化合物编号 (#)	保留时间 (分)	扫描编号 (#)	面积 (Ab*s)	基线高度 (Ab)	绝对高度 (Ab)	峰宽 50% (分)	匹配项数量	匹配项名称	定性	分子量 (amu)	CAS 编号	条目编号谱库
1	4.969	19	11948883	2330483	2337110	0.133	1	Pentane, 2-methyl-	91	86.11	000107-83-5	2028
2	5.098	49	8677398	2618865	3777860	0.073	1	Pentane, 3-methyl-	91	86.11	000096-14-0	2030
3	5.171	66	26141046	15555403	19395420	0.052	2	n-Hexane	78	86.11	000110-54-3	2019
4	5.524	148	50377	42834	57021	0.039	1	Pentane, 2,4-dimethyl-	86	100.125	000108-08-7	4413
5	5.58	161	1797279	1261580	1273872	0.086	1	Cyclopentane, methyl-	94	84.094	000096-37-7	1664
6	5.989	256	224761	140340	149678	0.077	1	Cyclohexane	91	84.094	000110-82-7	1625
7	6.385	348	41758	28226	35690	0.069	1	Heptane	87	100.125	000142-82-5	4402
8	10.972	1414	89472	51047	54730	0.099	1	Bicyclo[3.1.0]hex-2-ene, 2-methyl-5-(1-methylethyl)-	95	136.125	002867-05-2	17700
9	11.196	1466	106259	61141	64770	0.09	2	.alpha.-Pinene	95	136.125	000080-56-8	17486
10	12.044	1663	574717	333567	337085	0.103	1	Bicyclo[3.1.0]hexane, 4-methylene-1-(1-methylethyl)-	97	136.125	003387-41-5	17699
11	12.263	1714	878608	477393	480836	0.194	1	.beta.-Myrcene	97	136.125	000123-35-3	17490
12	12.775	1833	18211	11587	16176	0.069	2	.alpha.-Phellandrene	80	136.125	000099-83-2	17522
13	12.995	1884	11951	7010	11083	0.069	5	1,3-Cyclohexadiene, 1-methyl-4-(1-methylethyl)-	80	136.125	000099-86-5	17672
14	13.167	1924	35212	19722	23423	0.06	2	p-Cymene	91	134.11	000099-87-6	16490
15	13.266	1947	3199512	1617801	1622048	0.112	1	D-Limonene	99	136.125	005989-27-5	17468
16	13.348	1966	343911	199798	204380	0.052	2	.beta.-Phellandrene	90	136.125	000555-10-2	17512
17	13.391	1976	1443674	816615	821373	0.086	1	Eucalyptol	99	154.136	000470-82-6	29740
18	13.481	1997	113651	59237	64365	0.099	1	1,3,6-Octatriene, 3,7-dimethyl-, (Z)-	98	136.125	003338-55-4	17600
19	13.593	2023	24298	14747	20052	0.069	1	Undecane	53	156.188	001120-21-4	31794
20	13.847	2082	38011	21386	25481	0.069	1	.gamma.-Terpinene	96	136.125	000099-85-4	17501
21	14.118	2145	45488	30873	35354	0.043	1	cis-Linaloloxide	86	170.131	1000121-97-4	42810
22	14.152	2153	140307	77047	81442	0.073	2	5-Isopropyl-2-methylbicyclo[3.1.0]hexan-2-ol	97	154.136	000546-79-2	30041
23	14.436	2219	84607	42502	46209	0.108	2	2-Furanmethanol, 5-ethenyltetrahydro-.alpha.,.alpha.,5-trimethyl-, cis-	58	170.131	005989-33-3	43102
24	14.626	2263	4745227	2381409	2386330	0.151	1	Linalool	97	154.136	000078-70-6	29730
25	14.811	2306	84380	43483	53992	0.086	1	Bicyclo[3.1.0]hexan-2-ol, 2-methyl-5-(1-methylethyl)-, (1.alpha.,2.alpha.,5.alpha.)-	93	154.136	017699-16-0	30186
26	15.168	2389	10065	6500	14203	0.047	1	2,4,6-Octatriene, 2,6-dimethyl-, (E,Z)-	90	136.125	007216-56-0	17609
27	15.224	2402	23468	14146	21234	0.069	1	2-Cyclohexen-1-ol, 1-methyl-4-(1-methylethenyl)-, trans-	87	152.12	007212-40-0	28330
28	15.512	2469	41571	19227	23993	0.082	1	cis-p-Mentha-2,8-dien-1-ol	38	152.12	003886-78-0	21260
29	15.745	2523	21635	12987	19789	0.073	1	Silane, cyclohexyldimethoxymethyl-	90	188.123	017865-32-6	59751
30	16.1496	2617	8878	5635	10867	0.052	1	(3R,6R)-2,2,6-Trimethyl-6-vinyltetrahydro-2H-pyran-3-ol	40	130.13	014009-71-3	383941
31	16.2034	2629	14009	6371	11330	0.073	1	p-Mentha-1(7),2-dien-8-ol	47	152.12	065293-09-6	30333
32	16.429	2682	111873	58814	65072	0.082	1	Terpinen-4-ol	96	154.136	000562-74-3	29792
33	16.683	2741	216052	103828	112707	0.112	2	.alpha.-Terpineol	90	154.136	000098-55-5	29817
34	16.98	2810	5195744	2776962	2782831	0.116	1	Cyclohexanol, 1-methyl-4-(1-methylethylidene)-	97	154.136	000586-81-2	30045
35	17.105	2839	69718	29394	35887	0.133	2	2-Cyclohexen-1-ol, 2-methyl-5-(1-methylethenyl)-, cis-	94	152.12	001197-06-4	28316
36	17.466	2923	12984541	5440002	5448270	0.168	1	Linalyl acetate	91	196.146	000115-95-7	66887
37	17.604	2955	497450	215980	229308	0.129	1	Cyclohexanol, 1-methyl-4-(1-methylethylidene)-, acetate	91	196.146	010235-63-9	67005
38	17.862	3015	78248	41055	48589	0.077	1	2-Cyclohexen-1-one, 3-methyl-6-(1-methylethyl)-	50	152.12	000089-81-6	28250
39	18.447	3151	58139	28589	32120	0.082	1	2-Cyclohexen-1-ol, 3-methyl-6-(1-methylethyl)-, acetate	87	196.46	001204-30-4	66522
40	18.766	3225	50927	24388	28626	0.099	1	.delta.-Terpineol, acetate	90	196.146	093836-50-1	66929
41	19.338	3358	1152187	602265	609708	0.129	2	.alpha.-Terpinyl acetate	91	196.146	000080-26-2	66927
42	19.699	3441	56386	24926	29140	0.112	1	Geranyl acetate	86	196.146	000105-87-3	66885
43	20.156	3548	104690	38455	42095	0.108	1	Cyclohexane, 1-ethenyl-1-methyl-2,4-bis(1-methylethenyl)-, [1S-(1.alpha.,2.beta.,4.beta.)]-	91	204.188	000515-13-9	74939
44	20.823	3703	191265	78937	84120	0.09	1	Caryophyllene	99	204.188	000087-44-5	74603
45	21.416	3841	218865	85897	90413	0.09	1	Humulene	95	204.188	006753-98-6	74569
46	21.477	3855	52193	28281	32948	0.065	1	Pentadecane	86	212.25	000629-62-9	55806
47	21.799	3930	250678	132451	139186	0.086	1	Germacrene D	99	204.188	023986-74-5	74600
48	22.256	4036	116688	61542	66420	0.073	1	Naphthalene, 1,2,3,5,6,8a-hexahydro-4,7-dimethyl-1-(1-methylethyl)-, (1S-cis)-	96	204.188	000483-76-1	74890
49	22.746	4150	179652	89694	94173	0.108	1	Cyclohexanemethanol, 4-ethenyl-.alpha.,.alpha.,4-trimethyl-3-(1-methylethenyl)-, [1R-(1.alpha.,3.alpha.,4.beta.)]-	93	222.198	000639-99-6	93897
50	23.293	4277	330222	160328	164584	0.151	1	(2E,4S,7E)-4-Isopropyl-1,7-dimethylcyclodeca-2,7-dienol	95	222.198	198991-79-6	93797
51	23.469	4318	36373	14595	18254	0.125	1	Caryophyllene oxide	68	220.183	001139-30-6	91338
52	23.641	4358	36611	15614	18767	0.116	1	2,6-Dimethyl-2,6-octadiene-1,8-diol diacetate	59	254.15	036052-53-6	2884
53	24.567	4573	11986	7413	15641	0.052	1	Decane, 2,3,7-trimethyl-	64	184.219	062238-13-5	7871
54	24.644	4591	55280	29203	35291	0.082	1	Hexadecane	91	226.26	000544-76-3	62249
55	24.747	4615	98142	25934	30137	0.138	1	.alpha.-Bisabolol	80	222.198	000515-69-5	93745
56	25.608	4815	36823	16870	20038	0.108	1	1-((1S,3aR,4R,7S,7aS)-4-Hydroxy-7-isopropyl-4-methyloctahydro-1H-inden-1-yl)ethanone	59	238.193	001911-78-0	110131
57	26.525	5028	45266	15812	19065	0.112	1	2,6,10-Dodecatrien-1-ol, 3,7,11-trimethyl-, acetate, (E,E)-	90	264.209	004128-17-0	137564
58	28.087	5391	121415	41026	47983	0.116	1	n-Hexadecanoic acid	99	256.24	000057-10-3	129142
59	33.741	6705	72647	32737	63779	0.086	1	Phenol, 2,2'-methylenebis[6-(1,1-dimethylethyl)-4-methyl-	74	340.24	000119-47-1	219533
