# Supplementary material for: Correlation between climatic environment and characteristic components of 14 kinds of huajiao by thermal analysis techniques, GC‐MS and HS‐IMS
Source: Food Sci Nutr. 2024 May 3;12(7):4783–99. doi: 10.1002/fsn3.4126 (PMC11266924; doi:10.1002/fsn3.4126)
Supplement: Supplementary file 1 — Appendix S1. [file FSN3-12-4783-s001.zip › appendix file/appendix file B/data table/Sichuan-Zigong.xls]

## Sheet: LibRes
数据文件名称:G:\20230407\四川自贡.D
采集日期:08 Apr 2023 04:40
方法名称:C:\Users\lenovo\Desktop\基于川产花椒精油的开发及卷烟应用\GC-MS\20220121醇提物精制\6hj醇提物.D\default.m
样品名称:
谱库 #1 :C:\Database\demo.l
谱库 #2 :
谱库 #3 :
化合物编号 (#)	保留时间 (分)	扫描编号 (#)	面积 (Ab*s)	基线高度 (Ab)	绝对高度 (Ab)	峰宽 50% (分)	匹配项数量	匹配项名称	定性	分子量 (amu)	CAS 编号	条目编号谱库
1	4.978	21	10711098	2055973	2063952	0.133	1	Pentane, 2-methyl-	91	86.11	000107-83-5	2028
2	5.171	66	55146312	19742724	20778664	0.159	2	n-Hexane	74	86.11	000110-54-3	2021
3	5.58	161	1667339	1194918	1206453	0.09	1	Cyclopentane, methyl-	94	84.094	000096-37-7	1664
4	5.989	256	167620	107784	115496	0.086	1	Cyclohexane	94	84.094	000110-82-7	1625
5	10.972	1414	25570	16696	21296	0.056	1	Bicyclo[3.1.0]hex-2-ene, 2-methyl-5-(1-methylethyl)-	87	136.125	002867-05-2	17700
6	11.2	1467	49892	30495	33622	0.09	2	.alpha.-Pinene	94	136.125	000080-56-8	17486
7	12.048	1664	217216	126548	130009	0.095	2	Bicyclo[3.1.0]hexane, 4-methylene-1-(1-methylethyl)-	91	136.125	003387-41-5	17703
8	12.263	1714	268344	146031	149374	0.133	1	.beta.-Myrcene	96	136.125	000123-35-3	17490
9	12.771	1832	8055	4783	8488	0.06	1	.alpha.-Phellandrene	72	136.125	000099-83-2	17520
10	13.163	1923	18876	12135	15840	0.052	1	p-Cymene	95	134.11	000099-87-6	16491
11	13.266	1947	909670	468555	472103	0.108	1	D-Limonene	99	136.125	005989-27-5	17468
12	13.343	1965	164167	93376	97338	0.052	1	.beta.-Phellandrene	95	136.125	000555-10-2	17515
13	13.391	1976	823082	476581	480161	0.077	1	Eucalyptol	99	154.136	000470-82-6	29740
14	13.477	1996	33655	20165	24781	0.069	1	1,3,6-Octatriene, 3,7-dimethyl-, (Z)-	97	136.125	003338-55-4	17600
15	13.597	2024	17429	11895	15907	0.065	1	Undecane	53	156.188	001120-21-4	31794
16	13.847	2082	11175	6895	10490	0.073	1	.gamma.-Terpinene	91	136.125	000099-85-4	17501
17	14.152	2153	221210	127093	130686	0.069	1	5-Isopropyl-2-methylbicyclo[3.1.0]hexan-2-ol	98	154.136	000546-79-2	30041
18	14.441	2220	51840	29979	33747	0.073	1	2-Furanmethanol, 5-ethenyltetrahydro-.alpha.,.alpha.,5-trimethyl-, cis-	58	170.131	005989-33-3	43102
19	14.626	2263	3639247	1862515	1865736	0.207	1	Linalool	96	154.136	000078-70-6	29730
20	14.815	2307	165876	85497	92342	0.095	4	Bicyclo[3.1.0]hexan-2-ol, 2-methyl-5-(1-methylethyl)-, (1.alpha.,2.alpha.,5.alpha.)-	72	154.136	017699-16-0	30186
21	15.164	2388	4506	3408	8244	0.034	1	2,4,6-Octatriene, 2,6-dimethyl-, (E,Z)-	95	136.125	007216-56-0	17608
22	15.224	2402	13444	8362	12962	0.065	1	Ethanone, 1-(1,4-dimethyl-3-cyclohexen-1-yl)-	80	152.12	043219-68-7	31539
23	15.293	2418	7638	5565	9944	0.056	1	2-Cyclohexen-1-ol, 1-methyl-4-(1-methylethyl)-, trans-	72	154.136	029803-81-4	30100
24	15.517	2470	15820	8896	12828	0.073	1	cis-p-Mentha-2,8-dien-1-ol	72	152.12	003886-78-0	28099
25	15.749	2524	15473	11084	16183	0.056	1	Silane, cyclohexyldimethoxymethyl-	91	188.123	017865-32-6	59751
27	16.205	2630	14891	7690	11494	0.069	1	(3R,6S)-2,2,6-Trimethyl-6-vinyltetrahydro-2H-pyran-3-ol	43	170.13	039028-58-5	33401
28	16.429	2682	114383	62175	66968	0.077	1	Terpinen-4-ol	95	154.136	000562-74-3	29794
29	16.498	2698	14653	9253	14366	0.056	1	Benzenemethanol, .alpha.,.alpha.,4-trimethyl-	49	150.104	001197-01-9	26678
30	16.618	2726	13595	9772	15279	0.043	1	2-Cyclohexen-1-one, 4-(1-methylethyl)-	86	138.104	000500-02-7	19633
31	16.679	2740	207211	109259	115285	0.103	1	.alpha.-Terpineol	90	154.136	000098-55-5	29817
32	16.975	2809	3087084	1808735	1813124	0.129	1	Cyclohexanol, 1-methyl-4-(1-methylethylidene)-	98	154.136	000586-81-2	30045
33	17.105	2839	33735	16940	22834	0.108	2	2-Cyclohexen-1-ol, 2-methyl-5-(1-methylethenyl)-, cis-	60	152.12	001197-06-4	28316
34	17.457	2921	7959650	3876692	3880888	0.159	1	Linalyl acetate	90	196.146	000115-95-7	66887
35	17.599	2954	319830	150708	158620	0.121	1	Cyclohexanol, 1-methyl-4-(1-methylethylidene)-, acetate	91	196.146	010235-63-9	67005
36	17.858	3014	101185	48014	52982	0.116	1	2-Cyclohexen-1-one, 3-methyl-6-(1-methylethyl)-	68	152.12	000089-81-6	28254
37	18.314	3120	14404	7023	10609	0.077	1	Bornyl acetate	72	196.146	000076-49-3	66879
38	18.447	3151	55319	28351	30972	0.09	1	2-Cyclohexen-1-ol, 3-methyl-6-(1-methylethyl)-, acetate	90	196.146	001204-30-4	67009
39	18.929	3263	132270	67257	70319	0.12	1	1,7-Octadiene-3,6-diol, 2,6-dimethyl-	47	170.131	051276-33-6	383966
40	19.2	3326	74222	28579	32015	0.086	1	6-Octen-1-ol, 3,7-dimethyl-, acetate	76	198.162	000150-84-5	68846
41	19.338	3358	818764	450239	455440	0.112	4	.alpha.-Terpinyl acetate	91	196.146	000080-26-2	66927
42	19.699	3442	26348	14549	18502	0.06	1	Geranyl acetate	72	196.146	000105-87-3	66885
43	20.156	3548	83008	25747	28179	0.159	1	Cyclohexane, 1-ethenyl-1-methyl-2,4-bis(1-methylethenyl)-, [1S-(1.alpha.,2.beta.,4.beta.)]-	49	204.188	000515-13-9	74940
44	20.827	3704	99538	40416	42966	0.09	1	Caryophyllene	91	204.188	000087-44-5	74606
45	21.417	3841	93420	38664	47218	0.077	1	Humulene	94	204.188	006753-98-6	74569
46	21.477	3855	22527	14118	21233	0.06	1	Pentadecane	78	212.25	000629-62-9	232906
47	21.804	3931	71004	35641	38586	0.086	1	Germacrene D	98	204.188	023986-74-5	74600
48	22.256	4036	66194	36451	39648	0.073	2	Naphthalene, 1,2,3,5,6,8a-hexahydro-4,7-dimethyl-1-(1-methylethyl)-, (1S-cis)-	98	204.188	000483-76-1	74888
49	22.751	4151	68127	34774	36487	0.103	1	Cyclohexanemethanol, 4-ethenyl-.alpha.,.alpha.,4-trimethyl-3-(1-methylethenyl)-, [1R-(1.alpha.,3.alpha.,4.beta.)]-	87	222.198	000639-99-6	93893
50	23.297	4278	34110	20890	26235	0.065	1	(2E,4S,7E)-4-Isopropyl-1,7-dimethylcyclodeca-2,7-dienol	80	222.198	198991-79-6	93801
51	23.474	4319	17675	10841	13545	0.082	2	Caryophyllene oxide	49	220.183	001139-30-6	91338
53	23.882	4414	20046	11723	14184	0.086	1	(1R,3E,7E,11R)-1,5,5,8-Tetramethyl-12-oxabicyclo[9.1.0]dodeca-3,7-diene	53	220.183	019888-34-7	91455
54	24.644	4591	28234	16582	21109	0.069	3	Hexadecane	59	226.266	000544-76-3	98282
55	24.743	4614	60760	17455	19642	0.133	1	α-Bisabolol	38	222.19	000515-69-5	141067
56	25.599	4813	30448	17848	22207	0.082	1	1-((1S,3aR,4R,7S,7aS)-4-Hydroxy-7-isopropyl-4-methyloctahydro-1H-inden-1-yl)ethanone	96	238.193	001911-78-0	110131
57	27.471	5248	26167	18733	27555	0.047	1	Nonadecane	80	268.31	000629-92-5	114098
58	28.087	5391	170518	56057	63388	0.138	1	n-Hexadecanoic acid	98	256.24	000057-10-3	129142
59	33.311	6605	151428	62845	91219	0.112	1	Tetracosane	99	338.391	000646-31-1	217241
60	36.384	7319	203378	73807	96008	0.108	2	Hexacosane	98	366.423	000630-01-3	242228
61	38.355	7777	218931	67463	88189	0.142	2	Heptacosane	93	380.438	000593-49-7	252899
