# Supplementary material for: Correlation between climatic environment and characteristic components of 14 kinds of huajiao by thermal analysis techniques, GC‐MS and HS‐IMS
Source: Food Sci Nutr. 2024 May 3;12(7):4783–99. doi: 10.1002/fsn3.4126 (PMC11266924; doi:10.1002/fsn3.4126)
Supplement: Supplementary file 1 — Appendix S1. [file FSN3-12-4783-s001.zip › appendix file/appendix file B/data table/Yunnan - Kunming.xls]

## Sheet: LibRes
数据文件名称:G:\20230407\云南昆明.D
采集日期:07 Apr 2023 16:34
方法名称:C:\Users\lenovo\Desktop\基于川产花椒精油的开发及卷烟应用\GC-MS\20220121醇提物精制\6hj醇提物.D\default.m
样品名称:
谱库 #1 :C:\Database\demo.l
谱库 #2 :
谱库 #3 :
化合物编号 (#)	保留时间 (分)	扫描编号 (#)	面积 (Ab*s)	基线高度 (Ab)	绝对高度 (Ab)	峰宽 50% (分)	匹配项数量	匹配项名称	定性	分子量 (amu)	CAS 编号	条目编号谱库
1	4.973	20	10456157	1989097	1995061	0.133	1	Pentane, 2-methyl-	91	86.11	000107-83-5	2028
2	5.103	50	8088646	2412592	3534178	0.073	1	Pentane, 3-methyl-	91	86.11	000096-14-0	2023
3	5.171	66	28239764	16514654	20186370	0.052	2	n-Hexane	78	86.11	000110-54-3	2019
4	5.511	145	60210	20522	30614	0.09	1	Trichloromethane	94	117.914	000067-66-3	9997
5	5.584	162	1877719	1296472	1308127	0.103	1	Cyclopentane, methyl-	94	84.094	000096-37-7	1664
6	10.977	1415	36005	18786	22294	0.108	1	Bicyclo[3.1.0]hex-2-ene, 2-methyl-5-(1-methylethyl)-	91	136.125	002867-05-2	17700
7	11.2	1467	60912	36026	40024	0.086	1	.alpha.-Pinene	95	136.125	000080-56-8	17494
8	12.044	1663	255208	146293	150454	0.095	1	Bicyclo[3.1.0]hexane, 4-methylene-1-(1-methylethyl)-	96	136.125	003387-41-5	17699
9	12.263	1714	319867	166275	169889	0.176	1	.beta.-Myrcene	95	136.125	000123-35-3	17490
10	12.784	1835	13219	7081	11373	0.069	1	.alpha.-Phellandrene	72	136.125	000099-83-2	17520
11	13.163	1923	25853	15551	20009	0.06	1	p-Cymene	90	134.11	000099-87-6	16490
12	13.262	1946	975334	503693	508164	0.112	1	D-Limonene	99	136.125	005989-27-5	17468
13	13.343	1965	203020	116920	121455	0.052	1	.beta.-Phellandrene	94	136.125	000555-10-2	17512
14	13.386	1975	498971	277250	281803	0.086	1	Eucalyptol	99	154.136	000470-82-6	29740
15	13.477	1996	39505	20235	24828	0.099	1	1,3,6-Octatriene, 3,7-dimethyl-, (Z)-	97	136.125	003338-55-4	17600
16	13.593	2023	30195	18894	23514	0.065	1	Undecane	53	156.188	001120-21-4	83528
17	13.843	2081	13182	7991	12314	0.073	1	.gamma.-Terpinene	93	136.125	000099-85-4	17498
18	14.152	2153	372009	204426	208771	0.133	1	5-Isopropyl-2-methylbicyclo[3.1.0]hexan-2-ol	98	154.136	000546-79-2	30049
19	14.432	2218	19829	10304	14931	0.077	5	Cyclohexene, 1-methyl-4-(1-methylethylidene)-	62	136.125	000471-84-1	17693
20	14.609	2259	593398	322782	327810	0.159	1	Linalool	95	154.136	000078-70-6	29730
21	14.807	2305	243294	138463	144721	0.099	1	Bicyclo[3.1.0]hexan-2-ol, 2-methyl-5-(1-methylethyl)-, (1.alpha.,2.alpha.,5.alpha.)-	98	154.136	017699-16-0	30186
22	15.289	2417	15981	9518	14340	0.065	1	2-Cyclohexen-1-ol, 1-methyl-4-(1-methylethyl)-, trans-	43	154.136	029803-81-4	30100
23	15.512	2469	18254	9488	13078	0.086	2	cis-p-Mentha-2,8-dien-1-ol	83	152.12	003886-78-0	28099
24	15.745	2523	41061	21481	26338	0.086	1	Silane, cyclohexyldimethoxymethyl-	64	188.123	017865-32-6	59751
25	16.209	2631	21916	10918	15093	0.082	1	p-Mentha-1(7),2-dien-8-ol	47	152.12	065293-09-6	30333
26	16.326	2658	70299	31266	34772	0.09	4	Cyclohexanol, 5-methyl-2-(1-methylethyl)-, (1.alpha.,2.beta.,5.alpha.)-(.+/-.)-	86	156.151	015356-70-4	31751
27	16.425	2681	130927	72149	79072	0.073	1	Terpinen-4-ol	96	154.136	000562-74-3	29792
28	16.498	2698	39545	19811	26734	0.077	1	Benzenemethanol, .alpha.,.alpha.,4-trimethyl-	91	150.104	001197-01-9	26677
29	16.614	2725	66732	38410	47255	0.06	1	2-Cyclohexen-1-one, 4-(1-methylethyl)-	97	138.104	000500-02-7	19633
30	16.679	2740	524673	280420	291942	0.121	1	.alpha.-Terpineol	90	154.136	000098-55-5	29817
31	16.971	2808	1733941	1005596	1013548	0.164	1	Cyclohexanol, 1-methyl-4-(1-methylethylidene)-	96	154.136	000586-81-2	30045
32	17.1	2838	49421	21705	29116	0.082	1	trans-Carveol	72	152.12	001197-07-5	28017
33	17.432	2915	390013	228501	233603	0.103	1	Linalyl acetate	91	196.146	000115-95-7	66887
34	17.595	2953	301432	122458	126508	0.211	1	Cyclohexanol, 1-methyl-4-(1-methylethylidene)-, acetate	91	196.146	010235-63-9	67005
35	17.845	3011	486985	235172	240453	0.099	1	2-Cyclohexen-1-one, 3-methyl-6-(1-methylethyl)-	95	152.12	000089-81-6	28254
36	18.31	3119	38911	18241	21645	0.082	2	Bornyl acetate	91	196.146	000076-49-3	66884
37	18.452	3152	63323	25155	27811	0.086	1	2-Cyclohexen-1-ol, 3-methyl-6-(1-methylethyl)-, acetate	64	196.14	001204-30-4	412308
38	18.761	3224	29382	14648	20716	0.077	1	.delta.-Terpineol, acetate	72	196.146	093836-50-1	66929
39	19.209	3328	107714	42558	47824	0.121	1	6-Octen-1-ol, 3,7-dimethyl-, acetate	76	198.162	000150-84-5	68846
40	19.334	3357	593308	313646	318912	0.108	4	.alpha.-Terpinyl acetate	91	196.146	000080-26-2	66926
41	19.7	3442	62071	28339	33151	0.099	5	Geranyl acetate	53	196.146	000105-87-3	66885
42	20.151	3547	143934	69024	74532	0.125	1	Cyclohexane, 1-ethenyl-1-methyl-2,4-bis(1-methylethenyl)-, [1S-(1.alpha.,2.beta.,4.beta.)]-	83	204.188	000515-13-9	74938
43	20.827	3704	172324	81140	85386	0.116	1	Caryophyllene	99	204.188	000087-44-5	74603
44	21.421	3842	69232	22662	26974	0.086	2	Humulene	91	204.188	006753-98-6	74570
45	21.477	3855	41936	25220	30914	0.056	1	Pentadecane	86	212.25	000629-62-9	55806
46	21.804	3931	130288	71670	76729	0.082	1	Germacrene D	98	204.188	023986-74-5	74600
47	21.963	3968	38500	19278	27262	0.056	1	.alpha.-Muurolene	92	204.188	031983-22-9	74667
48	22.251	4035	138444	74872	80134	0.073	1	Naphthalene, 1,2,3,5,6,8a-hexahydro-4,7-dimethyl-1-(1-methylethyl)-, (1S-cis)-	95	204.188	000483-76-1	74888
49	22.307	4048	49380	28132	33974	0.056	3	(3S,3aR,3bR,4S,7R,7aR)-4-Isopropyl-3,7-dimethyloctahydro-1H-cyclopenta[1,3]cyclopropa[1,2]benzen-3-ol	68	222.198	023445-02-5	93871
50	22.746	4150	82404	37903	42349	0.112	3	Cyclohexanemethanol, 4-ethenyl-.alpha.,.alpha.,4-trimethyl-3-(1-methylethenyl)-, [1R-(1.alpha.,3.alpha.,4.beta.)]-	83	222.198	000639-99-6	93894
51	23.293	4277	188871	102981	108927	0.065	1	(2E,4S,7E)-4-Isopropyl-1,7-dimethylcyclodeca-2,7-dienol	97	222.198	198991-79-6	93801
52	23.336	4287	59616	42541	48354	0.052	1	1H-Cycloprop[e]azulen-7-ol, decahydro-1,1,7-trimethyl-4-methylene-, [1ar-(1a.alpha.,4a.alpha.,7.beta.,7a.beta.,7b.alpha.)]-	58	220.183	006750-60-3	91514
53	23.474	4319	134886	63109	68002	0.129	1	Caryophyllene oxide	91	220.183	001139-30-6	91338
54	24.214	4491	54053	29014	34523	0.052	4	.tau.-Cadinol	91	222.198	005937-11-1	93724
55	24.429	4541	65647	30939	37293	0.099	1	.alpha.-Cadinol	46	222.198	000481-34-5	93734
56	24.558	4571	926881	354096	360450	0.164	1	Xanthoxylin	94	196.074	000090-24-4	66414
57	24.644	4591	76699	47316	65371	0.056	1	Hexadecane	91	226.26	000544-76-3	62249
59	25.5	4790	59953	27492	32786	0.095	1	1,1,4,7-Tetramethyldecahydro-1H-cyclopropa[e]azulene-4,7-diol	74	238.19	1212211-43-2	384016
60	25.604	4814	144265	74574	78934	0.103	1	1-((1S,3aR,4R,7S,7aS)-4-Hydroxy-7-isopropyl-4-methyloctahydro-1H-inden-1-yl)ethanone	95	238.193	001911-78-0	110131
61	26.516	5026	75195	32181	35994	0.108	4	2,6,10-Dodecatrien-1-ol, 3,7,11-trimethyl-, acetate, (E,E)-	80	264.209	004128-17-0	137567
62	28.087	5391	354012	156659	166310	0.129	1	n-Hexadecanoic acid	97	256.24	000057-10-3	129145
63	28.552	5499	50335	26037	36714	0.073	1	p-Camphorene	96	272.25	020016-72-2	146590
64	30.015	5839	141704	59388	79922	0.116	4	2(3H)-Furanone, dihydro-5-propyl-	38	128.084	000105-21-5	13709
65	30.238	5891	87942	46364	84609	0.052	1	9-Octadecenoic acid, (E)-	96	282.256	000112-79-8	156917
66	33.741	6705	64087	27254	54715	0.09	1	Phenol, 2,2'-methylenebis[6-(1,1-dimethylethyl)-4-methyl-	95	340.24	000119-47-1	219531
