# Supplementary material for: Correlation between climatic environment and characteristic components of 14 kinds of huajiao by thermal analysis techniques, GC‐MS and HS‐IMS
Source: Food Sci Nutr. 2024 May 3;12(7):4783–99. doi: 10.1002/fsn3.4126 (PMC11266924; doi:10.1002/fsn3.4126)
Supplement: Supplementary file 1 — Appendix S1. [file FSN3-12-4783-s001.zip › appendix file/appendix file C/data table/gc-ims(clean).xlsx]

## Sheet: Sheet1
	HJ1	HJ1	HJ2	HJ2	HJ3	HJ3	HJ4	HJ4	HJ5	HJ5	HJ6	HJ6	HJ7	HJ7	HJ8	HJ8	HJ9	HJ9	HJ1O	HJ1O	HJ11	HJ11	HJ12	HJ12	HJ13	HJ13	HJ14	HJ14
1	0.191662	0.239272	0.354025	0.417506	0.0634804	0.076909	0.212415	0.240493	0.0939999	0.111091	0.185558	0.231948	0.0366233	0.0610389	0.0561558	0.0720259	0.0524934	0.0463896	0.178234	0.185558	0.0598181	0.0732467	0.0622597	0.054935	0.284441	0.28322	0.196545	0.177013
2	1.32699	1.29891	1.34896	1.32332	1.34896	1.37093	1.34286	1.35384	1.32943	1.31844	1.28182	1.09992	1.37826	1.40145	1.37215	1.36849	1.36849	1.38436	1.22932	1.29036	1.12556	1.23787	1.36849	1.38924	1.28426	1.33553	1.25984	1.32943
3	1.2928	1.316	1.34652	1.36239	1.36239	1.41488	1.33431	1.30501	1.20247	1.17927	1.1988	1.18171	1.40634	1.39535	1.40389	1.41488	1.40145	1.42465	1.25618	1.14997	1.22078	1.21589	1.40878	1.41244	1.29036	1.20002	1.33919	1.24031
4	0.250259	0.271013	0.255142	0.262467	0.0817921	0.0756882	0.147714	0.188	0.311298	0.365013	0.435818	0.452908	0.0561558	0.0463896	0.152597	0.15626	0.135506	0.111091	0.333272	0.40774	0.531038	0.550571	0.119636	0.0476103	0.273454	0.271013	0.32961	0.305194
5	0.435818	0.444363	0.450467	0.454129	0.427272	0.411402	0.443142	0.457792	0.444363	0.438259	0.411402	0.396753	0.302753	0.274675	0.396753	0.410181	0.410181	0.380883	0.437038	0.416285	0.417506	0.400415	0.402857	0.278337	0.43948	0.437038	0.445584	0.441922
6	0.620155	0.610389	0.594519	0.588415	0.211195	0.234389	0.459012	0.556675	0.618934	0.637246	0.563999	0.553012	0.277116	0.421168	0.477324	0.476103	0.28322	0.305194	0.616493	0.64335	0.566441	0.571324	0.490753	0.400415	0.604285	0.623817	0.590856	0.595739
7	0.322285	0.338155	0.34548	0.354025	0.211195	0.195324	0.332052	0.338155	0.31374	0.34548	0.347922	0.312519	0.179454	0.20387	0.264909	0.274675	0.227065	0.194104	0.349142	0.352805	0.354025	0.356467	0.233169	0.169688	0.344259	0.336935	0.357688	0.350363
8	0.640908	0.682415	0.344259	0.367454	0.39187	0.445584	0.26613	0.285662	0.778856	0.802051	0.305194	0.356467	0.163584	0.169688	0.307636	0.321064	0.595739	0.605506	1.08771	1.20369	0.570103	0.777635	0.175792	0.111091	0.73735	0.70683	0.319844	0.295428
9	0.194104	0.263688	0.465116	0.601843	0.155039	0.213636	0.493194	0.441922	0.126961	0.136727	0.0903375	0.118415	0.158701	0.246597	0.198987	0.29787	0.262467	0.252701	0.137948	0.146493	0.477324	0.548129	0.217298	0.217298	0.47122	0.535921	0.417506	0.400415
10	0.0366233	0.0402857	0.137948	0.196545	0.250259	0.316181	0.130623	0.0598181	0.225844	0.0732467	0.0341818	0.0415064	0.295428	0.148935	0.29787	0.397973	0.618934	0.590856	0.0671428	0.0695843	0.0476103	0.0415064	0.150156	0.170909	0.0488311	0.043948	0.0427272	0.0500519
11	1.15363	1.45273	1.504	1.87389	1.80431	1.19392	1.59067	1.24763	1.53574	1.62241	0.89483	1.15608	0.856986	0.509064	0.827687	1.01447	1.47348	1.5394	2.38662	2.70402	0.584752	0.399194	0.459012	0.406519	2.31459	2.45376	0.657999	0.681194
12	0.318623	0.399194	0.462675	0.571324	0.399194	0.39309	0.411402	0.374779	0.445584	0.460233	0.437038	0.599402	0.12574	0.140389	0.239272	0.274675	0.279558	0.229506	0.593298	0.695843	0.756882	0.83257	0.180675	0.152597	0.432155	0.451688	0.477324	0.494415
13	1.2513	1.55649	1.17561	1.46493	0.84722	1.09382	1.13532	1.16706	1.22322	1.16096	0.935116	1.19148	0.758103	1.02545	0.799609	1.14997	0.979064	0.889947	1.20002	1.34163	0.671428	0.825246	0.869194	0.839895	1.47836	1.60288	1.55893	1.6627
14	0.544467	0.703168	0.384545	0.483428	0.240493	0.37722	0.295428	0.308857	0.448025	0.622597	0.474882	0.562778	0.196545	0.871635	0.438259	0.689739	0.520051	0.961973	1.40023	1.19392	0.285662	0.36135	0.306415	0.274675	1.4161	1.0401	0.446805	0.43948
15	1.94958	2.24013	1.21712	1.41122	0.405298	0.43948	1.03888	1.11945	1.67247	2.09119	1.10725	1.31478	0.183117	0.23561	0.284441	0.380883	0.441922	0.375999	2.41592	2.49161	0.147714	0.17213	0.191662	0.131844	2.15956	2.16078	1.24397	1.17439
16	0.0537142	0.0524934	0.0976622	0.10987	0.0964414	0.106208	0.123299	0.122078	0.0671428	0.0561558	0.201428	0.261246	0.0268571	0.0280779	0.0390649	0.0488311	0.0817921	0.0695843	0.0671428	0.0598181	0.0268571	0.0268571	0.0231948	0.0207532	0.0537142	0.0524934	0.0476103	0.0500519
17	0.574986	0.618934	1.24519	0.961973	0.937557	0.827687	1.04743	0.952207	0.419947	0.483428	0.909479	0.592077	0.443142	0.373558	0.493194	0.516389	0.649454	0.667765	0.47122	0.452908	2.26088	2.4147	0.419947	0.389428	0.590856	0.676311	0.645791	0.656778
18	0.429714	0.537142	0.394311	0.499298	0.468779	0.775194	0.410181	0.418727	0.623817	0.590856	0.311298	0.484649	0.499298	0.614051	0.594519	0.835012	0.640908	0.594519	0.671428	0.805713	0.256363	0.302753	0.689739	0.830129	0.499298	0.58109	0.576207	0.667765
19	0.498077	0.61283	0.841116	0.981505	0.661661	0.589636	0.325948	0.368675	0.715376	0.599402	0.374779	0.499298	0.180675	0.112312	0.506623	0.584752	0.915583	0.859427	0.39187	0.773973	0.328389	0.321064	0.269792	0.0720259	0.924129	0.94244	0.468779	0.430934
20	0.859427	0.728804	1.36483	1.7335	1.1988	2.01184	1.30257	1.5101	0.65922	0.704389	1.45517	1.85924	0.511506	0.813038	1.034	1.22322	1.47714	1.63584	1.1695	1.2574	0.521272	0.528597	0.263688	0.314961	1.12556	1.24275	0.820363	0.881401
21	4.66459	4.97833	4.51321	4.72685	4.52176	4.88799	4.87579	4.92706	4.94171	4.97467	4.6414	4.96734	3.32418	3.92968	5.13825	5.3995	5.42636	5.61314	4.57547	4.64018	3.77342	3.98218	3.73314	3.62693	5.02472	5.13825	4.77812	4.86358
22	0.23561	0.189221	0.426051	0.50296	0.460233	0.205091	0.463896	0.289324	0.385766	0.332052	0.131844	0.194104	0.112312	0.100104	0.122078	0.140389	0.395532	0.418727	0.844778	0.898492	0.0854544	0.0927791	0.100104	0.0720259	0.570103	0.579869	0.0939999	0.0683635
23	0.146493	0.174571	0.318623	0.37722	0.372337	0.607947	0.506623	0.642129	0.209974	0.236831	0.698285	0.876518	0.0671428	0.0671428	0.152597	0.17335	0.252701	0.286883	0.416285	0.513947	0.0512727	0.0500519	0.0842337	0.0744674	0.289324	0.306415	0.0964414	0.098883
24	0.124519	0.128182	0.225844	0.245376	0.0488311	0.0622597	0.0647012	0.0842337	0.188	0.236831	0.0781298	0.0512727	0.0451688	0.0524934	0.114753	0.112312	0.166026	0.184337	0.390649	0.480986	0.0573765	0.054935	0.0500519	0.0305194	0.306415	0.294207	0.0744674	0.0671428
25	0.137948	0.0415064	0.17213	0.166026	0.0647012	0.0720259	0.183117	0.197766	0.0598181	0.0915583	0.0732467	0.0720259	0.0512727	0.0341818	0.0817921	0.0415064	0.0561558	0.0598181	0.108649	0.112312	0.0683635	0.0415064	0.0415064	0.0256363	0.0524934	0.0598181	0.0634804	0.0671428
26	0.128182	0.137948	0.258805	0.274675	0.0390649	0.0451688	0.152597	0.153818	0.0610389	0.0756882	0.0378441	0.0427272	0.0244156	0.0305194	0.0390649	0.0415064	0.043948	0.0427272	0.181896	0.196545	0.0451688	0.0512727	0.0317402	0.0280779	0.159922	0.162363	0.118415	0.115974
27	0.119636	0.139169	0.223402	0.305194	0.159922	0.207532	0.152597	0.123299	0.371116	0.357688	0.0598181	0.114753	0.15748	0.236831	0.166026	0.207532	0.223402	0.229506	0.181896	0.228285	0.12574	0.136727	0.142831	0.139169	0.247818	0.245376	0.151376	0.145273
28	1.34286	1.65415	0.777635	0.996155	0.731246	0.975401	0.645791	0.677532	0.981505	0.84844	0.236831	0.240493	0.560337	0.741012	0.991271	1.30623	1.14753	1.12556	1.09015	1.24641	0.598181	0.667765	0.80083	0.84722	1.45639	1.58213	0.920466	0.980284
29	1.35506	1.73717	1.24275	1.54917	1.28548	1.44174	1.42465	1.16828	1.32943	1.16462	1.31844	1.6273	1.44174	1.26839	0.787402	1.15119	1.34041	1.17195	1.31478	1.60654	0.686077	0.892388	1.02301	0.952207	1.61875	1.75548	1.26717	1.44784
30	0.715376	0.927791	0.192883	0.244156	0.123299	0.198987	0.15748	0.177013	0.528597	0.577428	0.148935	0.170909	0.0537142	0.0781298	0.236831	0.332052	0.282	0.300311	0.875298	0.888726	0.0756882	0.0903375	0.0952207	0.0939999	0.626259	0.657999	0.209974	0.207532
31	0.369896	0.512727	0.445584	0.653116	0.17335	0.312519	0.229506	0.23561	0.465116	0.495636	0.229506	0.374779	0.178234	0.262467	0.39187	0.589636	0.47122	0.526155	0.918025	1.0987	0.202649	0.233169	0.262467	0.296649	0.826466	0.94244	0.426051	0.480986
32	0.357688	0.39187	0.170909	0.202649	0.28322	0.142831	0.234389	0.189221	0.472441	0.529817	0.655558	0.647012	0.0976622	0.101325	0.152597	0.162363	0.147714	0.139169	0.776415	0.817921	0.185558	0.200208	0.145273	0.135506	0.40774	0.426051	0.234389	0.242935
33	0.0647012	0.0830129	0.330831	0.37722	0.0744674	0.0952207	0.194104	0.179454	0.054935	0.0622597	0.112312	0.117195	0.0244156	0.0292987	0.0427272	0.0451688	0.0402857	0.0476103	0.0976622	0.107428	0.0512727	0.054935	0.0500519	0.0451688	0.0634804	0.0573765	0.120857	0.108649
34	0.162363	0.183117	0.128182	0.147714	0.148935	0.0830129	0.144052	0.106208	0.247818	0.245376	0.598181	0.588415	0.0427272	0.0537142	0.101325	0.115974	0.140389	0.145273	0.373558	0.402857	0.0903375	0.0939999	0.0915583	0.087896	0.200208	0.208753	0.142831	0.144052
35	0.200208	0.28322	0.418727	0.61161	0.208753	0.330831	0.316181	0.274675	0.312519	0.312519	0.158701	0.252701	0.428493	0.463896	0.332052	0.457792	0.301532	0.296649	0.448025	0.540805	0.252701	0.308857	0.349142	0.42361	0.335714	0.373558	0.437038	0.504181
36	1.77623	1.77257	1.36483	1.37704	1.68345	1.69688	1.76891	1.76524	1.73717	1.79332	1.80553	1.79454	1.10602	1.15852	1.2867	1.30379	1.40511	1.37215	1.82995	1.81408	1.12434	1.13776	1.00104	0.996155	1.77745	1.78478	1.30623	1.31722
37	1.05475	0.987609	0.870414	0.882622	1.00348	0.998596	1.0047	1.05109	1.01569	1.05719	1.08161	0.991271	0.731246	0.754441	0.839895	0.844778	0.892388	0.870414	1.00714	1.00592	0.621376	0.632363	0.678752	0.679973	1.01447	1.03888	0.84844	0.86309
38	0.14161	0.142831	2.47085	2.60392	2.52091	2.71501	2.61735	2.59293	0.15626	0.152597	1.48691	1.64927	0.350363	0.426051	0.231948	0.250259	0.343039	0.347922	0.163584	0.163584	0.107428	0.114753	0.115974	0.120857	0.168467	0.17213	0.277116	0.296649
39	2.41348	2.42935	1.78356	1.8275	2.15589	2.22914	2.24013	2.25966	2.23646	2.31337	2.29872	2.31337	1.49911	1.598	1.87389	1.90075	1.89831	1.90563	2.39028	2.40371	2.53311	2.56119	1.91052	1.90808	2.32802	2.3207	1.77501	1.77745
40	0.73735	0.891168	0.723921	0.787402	0.280779	0.343039	0.505402	0.495636	0.969297	0.95831	0.708051	0.742233	0.321064	0.465116	0.493194	0.601843	0.761765	0.778856	1.2806	1.35262	1.31478	1.48813	0.650674	0.622597	0.948544	0.996155	0.820363	0.817921
41	1.54917	1.8861	1.54062	1.84582	2.04969	1.98132	0.787402	1.13899	2.37441	2.02405	1.15608	1.60288	0.842337	0.590856	1.23299	1.37337	2.43911	2.52701	1.85192	3.29488	0.36135	0.330831	1.32943	0.424831	3.5134	3.40963	1.4161	1.31844
42	0.106208	0.129402	0.252701	0.332052	0.352805	0.367454	0.142831	0.178234	0.227065	0.224623	0.15626	0.231948	0.697064	0.826466	0.104987	0.131844	0.188	0.208753	0.135506	0.123299	0.065922	0.0708051	0.10987	0.107428	0.201428	0.177013	0.183117	0.150156
43	0.0524934	0.0634804	0.117195	0.180675	0.186779	0.238052	0.214857	0.179454	0.0854544	0.0732467	0.247818	0.367454	0.0854544	0.118415	0.0915583	0.131844	0.177013	0.17213	0.0756882	0.0830129	0.0561558	0.0732467	0.0366233	0.0427272	0.0817921	0.0964414	0.0793505	0.087896
44	0.161143	0.192883	0.152597	0.159922	0.253922	0.314961	0.175792	0.227065	0.126961	0.17335	0.247818	0.200208	0.0341818	0.0415064	0.0427272	0.0488311	0.0427272	0.0512727	0.258805	0.244156	0.0598181	0.0708051	0.0366233	0.0354025	0.197766	0.206311	0.0915583	0.0915583
45	0.294207	0.308857	0.454129	0.48587	0.705609	0.887505	0.567662	0.687298	0.257584	0.317402	0.700726	0.792285	0.0720259	0.087896	0.104987	0.107428	0.104987	0.098883	0.526155	0.943661	0.12574	0.140389	0.0720259	0.0683635	0.341818	0.351584	0.159922	0.15748
46	0.330831	0.457792	0.438259	0.625038	0.394311	0.542025	0.54935	0.505402	0.341818	0.354025	0.233169	0.351584	0.192883	0.279558	0.269792	0.406519	0.332052	0.301532	0.623817	0.634804	0.388207	0.449246	0.263688	0.280779	0.610389	0.632363	0.408961	0.426051
47	0.0671428	0.0866752	0.117195	0.14161	0.104987	0.0842337	0.139169	0.107428	0.0976622	0.0817921	0.401636	0.520051	0.102545	0.0842337	0.0500519	0.0720259	0.0708051	0.0622597	0.0952207	0.10987	0.087896	0.104987	0.0488311	0.0463896	0.0830129	0.0903375	0.133065	0.136727
48	0.703168	0.697064	0.244156	0.262467	0.637246	0.660441	0.350363	0.318623	0.576207	0.609168	0.263688	0.275896	0.346701	0.401636	0.705609	0.727583	0.654337	0.660441	0.562778	0.592077	1.21223	1.23665	0.73735	0.773973	0.548129	0.588415	0.606726	0.651895
49	0.430934	0.472441	0.445584	0.573765	0.227065	0.230727	0.23561	0.196545	0.489532	0.47122	0.114753	0.144052	0.511506	0.562778	0.413844	0.544467	0.594519	0.58109	0.826466	0.919246	0.228285	0.238052	0.262467	0.272233	0.666545	0.714155	0.410181	0.427272
50	0.159922	0.190441	0.115974	0.136727	0.206311	0.244156	0.229506	0.205091	0.261246	0.26735	0.0817921	0.103766	0.192883	0.234389	0.252701	0.341818	0.29787	0.29787	0.584752	0.649454	0.184337	0.189221	0.334493	0.360129	0.323506	0.34548	0.212415	0.224623
51	0.343039	0.347922	0.388207	0.380883	0.372337	0.406519	0.389428	0.419947	0.418727	0.295428	0.463896	0.460233	0.314961	0.273454	0.328389	0.330831	0.317402	0.290545	0.365013	0.371116	0.451688	0.51761	0.282	0.347922	0.291766	0.324727	0.296649	0.344259
52	0.561558	0.656778	0.137948	0.158701	0.170909	0.234389	0.129402	0.122078	0.507844	0.585973	0.0354025	0.0427272	0.106208	0.213636	0.223402	0.28322	0.295428	0.349142	0.67509	0.699506	0.151376	0.15626	0.175792	0.183117	0.365013	0.386987	0.289324	0.301532
53	0.286883	0.302753	0.118415	0.128182	0.247818	0.246597	0.131844	0.117195	0.262467	0.314961	0.0708051	0.0683635	0.15626	0.220961	0.224623	0.230727	0.23561	0.247818	0.350363	0.31374	0.184337	0.185558	0.190441	0.191662	0.312519	0.279558	0.241714	0.222182
54	0.166026	0.184337	0.28322	0.330831	0.129402	0.162363	0.200208	0.175792	0.17335	0.209974	0.0390649	0.0451688	0.0561558	0.0866752	0.113532	0.107428	0.140389	0.135506	0.402857	0.40774	0.139169	0.170909	0.103766	0.123299	0.216078	0.218519	0.126961	0.128182
55	0.732467	0.755661	0.147714	0.161143	0.185558	0.212415	0.185558	0.17213	0.871635	1.0108	0.0610389	0.065922	0.0708051	0.0915583	0.366233	0.386987	0.325948	0.341818	1.84215	1.86535	0.274675	0.288104	0.317402	0.318623	0.802051	0.830129	0.318623	0.335714
56	0.240493	0.296649	0.197766	0.245376	0.170909	0.189221	0.360129	0.323506	0.371116	0.394311	0.382103	0.494415	0.152597	0.180675	0.146493	0.21974	0.208753	0.175792	0.58109	0.673869	0.185558	0.220961	0.192883	0.207532	0.367454	0.405298	0.238052	0.250259
57	0.255142	0.256363	0.0952207	0.100104	0.264909	0.261246	0.284441	0.244156	0.217298	0.269792	0.275896	0.288104	0.0671428	0.0732467	0.10987	0.113532	0.14161	0.123299	0.324727	0.328389	0.0671428	0.0781298	0.0830129	0.0866752	0.261246	0.277116	0.0903375	0.0952207
58	0.333272	0.307636	0.938778	0.907038	0.766648	0.870414	0.799609	0.922908	0.0708051	0.129402	0.850882	0.824025	0.0317402	0.135506	0.0842337	0.076909	0.0366233	0.0610389	0.147714	0.144052	0.119636	0.12574	0.126961	0.128182	0.23561	0.245376	0.285662	0.289324
59	0.300311	0.29787	0.240493	0.321064	0.247818	0.389428	0.212415	0.323506	0.242935	0.252701	0.444363	0.589636	0.124519	0.146493	0.295428	0.286883	0.268571	0.271013	0.223402	0.236831	0.522493	0.550571	0.308857	0.317402	0.220961	0.245376	0.244156	0.257584
60	0.0573765	0.054935	0.0537142	0.0573765	0.0500519	0.0671428	0.0537142	0.0610389	0.0671428	0.0830129	0.0842337	0.0781298	0.0402857	0.0451688	0.0622597	0.0671428	0.076909	0.0805713	0.271013	0.278337	0.0927791	0.098883	0.0378441	0.0378441	0.0939999	0.0964414	0.0451688	0.043948
61	0.936336	0.986388	0.159922	0.186779	0.324727	0.383324	0.0781298	0.0683635	0.954648	1.10725	0.0354025	0.0402857	0.512727	0.686077	1.18904	1.24397	1.27937	1.3221	1.05231	1.04376	1.88976	1.93493	1.29891	1.31844	1.10236	1.13044	1.08893	1.11335
62	0.598181	0.803272	0.318623	0.405298	0.240493	0.26613	0.229506	0.214857	0.761765	0.720259	0.0903375	0.114753	0.284441	0.355246	0.271013	0.375999	0.367454	0.324727	0.723921	0.792285	0.112312	0.131844	0.236831	0.261246	0.671428	0.70683	0.495636	0.51883
63	0.271013	0.347922	0.0598181	0.0695843	0.0402857	0.0402857	0.0415064	0.0366233	0.433376	0.515168	0.0231948	0.021974	0.043948	0.0524934	0.0463896	0.0573765	0.0708051	0.0610389	0.535921	0.538363	0.0231948	0.021974	0.0244156	0.0268571	0.247818	0.255142	0.098883	0.101325
64	0.0598181	0.0647012	0.0585973	0.065922	0.0573765	0.0634804	0.0561558	0.0598181	0.0512727	0.054935	0.374779	0.446805	0.0537142	0.0708051	0.0683635	0.0756882	0.0561558	0.065922	0.0610389	0.0585973	0.0842337	0.0817921	0.0756882	0.0598181	0.065922	0.0573765	0.0683635	0.0512727
65	0.117195	0.151376	0.158701	0.202649	0.162363	0.174571	0.102545	0.122078	0.150156	0.140389	0.418727	0.573765	0.0647012	0.0744674	0.0793505	0.0842337	0.100104	0.098883	0.0964414	0.142831	0.145273	0.142831	0.065922	0.0524934	0.167247	0.153818	0.12574	0.111091
66	0.021974	0.021974	0.0183117	0.0170909	0.0268571	0.0231948	0.0195324	0.021974	0.0183117	0.021974	0.17335	0.191662	0.0244156	0.0207532	0.0207532	0.0207532	0.021974	0.0244156	0.0195324	0.0183117	0.0280779	0.0268571	0.0170909	0.021974	0.0207532	0.0195324	0.021974	0.0195324
67	0.245376	0.31374	0.209974	0.261246	0.152597	0.194104	0.179454	0.167247	0.273454	0.264909	0.119636	0.15748	0.10987	0.123299	0.158701	0.212415	0.246597	0.220961	0.413844	0.542025	0.0756882	0.103766	0.101325	0.113532	0.358909	0.424831	0.169688	0.206311
68	0.590856	0.577428	0.605506	0.589636	0.636025	0.671428	0.607947	0.616493	0.571324	0.546908	0.511506	0.468779	0.657999	0.676311	0.660441	0.654337	0.642129	0.655558	0.527376	0.535921	0.488311	0.473662	0.660441	0.683635	0.583532	0.604285	0.54935	0.594519
69	0.496856	0.578649	2.05945	2.1681	0.776415	0.782518	1.07917	1.30989	0.657999	0.70683	1.47836	1.53696	0.316181	0.192883	0.449246	0.523714	0.550571	0.483428	0.830129	1.06086	0.50296	0.556675	0.521272	0.282	0.754441	0.788622	0.661661	0.661661
70	0.112312	0.0952207	0.117195	0.147714	0.108649	0.140389	0.12574	0.112312	0.0720259	0.0708051	0.216078	0.295428	0.0598181	0.0720259	0.103766	0.0720259	0.104987	0.115974	0.0756882	0.0903375	0.124519	0.169688	0.0854544	0.0903375	0.0939999	0.104987	0.0927791	0.104987
71	5.78771	6.21498	5.99158	6.42373	5.52646	5.33114	5.55088	5.04547	6.03308	5.88049	6.39932	6.77165	4.7708	4.77934	4.68901	5.22493	5.76573	5.86217	6.32851	6.62272	4.6829	4.69023	4.07373	3.76976	6.21986	6.38223	4.86358	5.01618
72	0.649454	0.677532	0.657999	0.73735	0.598181	0.537142	0.466337	0.496856	0.725142	0.651895	0.477324	0.494415	0.394311	0.365013	0.567662	0.524934	0.583532	0.625038	0.61283	0.793505	0.451688	0.438259	0.560337	0.355246	0.697064	0.717817	0.510285	0.512727
73	0.339376	0.419947	0.17213	0.238052	0.491973	0.51761	0.282	0.268571	0.366233	0.288104	0.0268571	0.0195324	0.289324	0.296649	0.506623	0.587194	0.566441	0.667765	0.444363	0.510285	0.17335	0.108649	0.610389	0.277116	0.330831	0.378441	0.356467	0.404077
74	1.32943	1.5101	1.44784	1.58945	1.23909	1.21223	0.802051	0.964414	1.90075	1.8568	0.50296	0.51761	0.249039	0.190441	1.02179	1.06818	1.53818	1.5626	1.71763	2.35	0.76909	0.657999	0.959531	0.216078	2.47574	2.42935	1.01447	0.922908
75	3.27901	3.54392	4.24831	4.46683	3.42916	3.46823	3.61716	4.09205	2.9262	2.99945	5.31771	5.4349	0.258805	0.249039	1.94348	1.97888	1.96301	1.99719	2.58072	3.33028	4.36428	4.17994	1.84337	0.334493	3.33394	3.22896	3.60374	3.16181
76	0.805713	0.927791	0.666545	0.745895	0.553012	0.585973	0.732467	0.677532	0.728804	0.705609	0.205091	0.223402	0.842337	0.92657	0.756882	0.921687	0.808155	0.766648	0.893609	0.744674	0.618934	0.715376	0.94244	0.887505	0.830129	0.865531	0.907038	1.0047
77	0.454129	0.647012	0.971739	1.07062	1.2635	1.13776	0.920466	0.869194	0.865531	0.601843	1.25496	1.21589	0.216078	0.115974	0.660441	0.732467	1.21589	1.12678	0.291766	0.623817	0.563999	0.653116	0.134286	0.0561558	0.469999	0.538363	0.524934	0.579869
78	0.104987	0.123299	0.257584	0.290545	0.809376	0.803272	0.406519	0.494415	0.106208	0.122078	0.595739	0.650674	0.0402857	0.0366233	0.0781298	0.0915583	0.122078	0.10987	0.0708051	0.098883	0.0537142	0.0512727	0.0451688	0.0451688	0.126961	0.134286	0.114753	0.100104
79	2.07532	2.43667	1.99475	2.39028	1.93982	2.44766	1.99963	2.01672	1.83849	1.79088	2.08875	2.46475	0.826466	1.57724	1.84459	2.25844	1.88122	1.96179	1.72984	1.97156	2.29506	2.51724	2.19862	2.01184	2.31826	2.44766	2.28041	2.39272
80	0.355246	0.410181	0.48709	0.557895	0.233169	0.252701	0.247818	0.371116	0.413844	0.434597	0.95831	1.09504	0.0622597	0.0610389	0.168467	0.168467	0.224623	0.208753	0.274675	0.513947	0.194104	0.207532	0.142831	0.0793505	0.480986	0.515168	0.262467	0.264909
81	0.322285	0.32961	0.332052	0.321064	0.0854544	0.107428	0.122078	0.126961	0.400415	0.528597	0.0488311	0.0402857	0.175792	0.354025	0.336935	0.351584	0.349142	0.384545	0.864311	0.824025	0.0817921	0.0915583	0.159922	0.177013	0.73857	0.787402	0.222182	0.225844
82	1.36117	1.74449	1.4393	1.72984	1.51987	1.87878	1.58213	1.51254	1.50766	1.43686	1.39169	1.67002	1.30867	1.77257	1.43319	1.8153	1.55405	1.52231	1.48813	1.77867	0.941219	1.04743	1.44906	1.20613	1.79454	1.93615	1.62974	1.72252
83	1.87145	2.10096	1.72374	1.91784	1.97278	2.27675	2.06678	1.94958	1.77501	1.70665	1.67247	1.86291	2.0448	2.32558	1.92028	2.25111	1.94836	1.93127	1.92395	1.88	1.93249	2.07776	2.25111	2.64665	1.95813	2.05335	2.20961	2.33291
84	1.51376	1.93005	2.86272	3.1435	4.23488	4.37893	2.92865	3.50363	2.50137	2.2914	3.12885	3.56833	1.46982	1.35506	2.43301	2.58927	3.62571	3.7954	1.53818	2.31459	0.717817	0.701947	0.983947	0.368675	2.78581	2.79314	1.84704	1.74815
85	1.82628	2.18641	1.80553	2.14613	1.59067	1.94226	1.692	1.71519	1.78966	1.70909	1.23787	1.52109	1.49667	1.87023	1.60288	2.01795	1.87389	1.83361	1.80187	1.93127	0.745895	0.773973	1.85314	1.56015	2.12659	2.26576	1.88488	1.94592
86	1.15852	1.39779	1.07306	1.30257	1.18049	1.56382	0.992492	1.00958	1.23787	1.11335	0.389428	0.473662	1.46371	1.8861	1.46615	1.87756	1.54795	1.52719	0.969297	1.03644	0.883843	0.913142	1.84826	2.02405	1.29769	1.3807	1.41976	1.53086
87	0.0744674	0.0854544	0.0927791	0.0903375	0.107428	0.140389	0.0683635	0.0842337	0.166026	0.17335	0.0610389	0.152597	0.0476103	0.0390649	0.300311	0.328389	0.312519	0.324727	0.102545	0.120857	0.0463896	0.0402857	0.0598181	0.0512727	0.106208	0.104987	0.152597	0.14161
88	0.504181	0.578649	0.457792	0.50296	0.145273	0.150156	0.319844	0.356467	0.445584	0.625038	0.14161	0.144052	0.103766	0.129402	0.144052	0.159922	0.142831	0.120857	0.717817	0.75322	0.350363	0.371116	0.150156	0.104987	0.678752	0.653116	0.523714	0.478545
89	1.67735	2.11927	2.21205	2.82488	2.41592	2.79802	2.73332	1.98865	2.72111	2.37685	1.21589	1.65782	3.78929	4.16407	3.02142	3.74412	3.10322	2.78581	2.50259	2.82122	3.25826	3.64768	3.384	3.74901	2.59659	2.95794	3.63548	4.00537
(E)-Ethyl-2-hexenoate	0.0671428	0.0927791	0.0744674	0.0939999	0.0952207	0.0695843	0.076909	0.0756882	0.0781298	0.100104	0.437038	0.511506	0.0793505	0.0622597	0.0537142	0.0585973	0.0756882	0.0585973	0.0903375	0.112312	0.065922	0.0610389	0.0500519	0.0512727	0.076909	0.087896	0.0744674	0.0793505
(E,E)-2,4-Decadienal	0.113532	0.168467	0.244156	0.36135	0.122078	0.155039	0.195324	0.170909	0.134286	0.14161	0.119636	0.162363	0.0854544	0.103766	0.0732467	0.103766	0.119636	0.102545	0.180675	0.229506	0.102545	0.136727	0.0866752	0.102545	0.147714	0.17335	0.136727	0.155039
(Z)-3-hexenyl acetate	0.135506	0.161143	0.180675	0.202649	0.0964414	0.113532	0.117195	0.117195	0.184337	0.20387	0.150156	0.179454	0.0866752	0.129402	0.148935	0.159922	0.179454	0.198987	0.402857	0.434597	0.14161	0.159922	0.0903375	0.0903375	0.255142	0.252701	0.131844	0.146493
(Z)-hept-4-enal	0.144052	0.147714	0.166026	0.189221	0.0866752	0.076909	0.151376	0.119636	0.294207	0.218519	0.112312	0.122078	0.0341818	0.0427272	0.0598181	0.054935	0.201428	0.159922	0.456571	0.529817	0.0292987	0.0341818	0.0292987	0.0292987	0.28322	0.300311	0.0817921	0.0915583
1,8-Cineole	0.766648	0.943661	0.50296	0.656778	0.450467	0.588415	0.601843	0.587194	0.795947	0.821583	0.994934	1.21101	0.334493	0.417506	0.278337	0.367454	0.330831	0.319844	0.996155	1.2281	0.34548	0.421168	0.350363	0.341818	0.751999	0.844778	0.61283	0.648233
1-Octen-3-ol	0.887505	1.03766	0.913142	1.05719	0.828908	0.92657	0.783739	0.808155	0.905817	0.817921	0.83135	1.01691	0.328389	0.366233	0.776415	0.867973	0.872856	0.865531	0.888726	1.04743	0.661661	0.67509	0.776415	0.504181	1.03034	1.05963	0.880181	0.881401
1-penten-3-ol	0.39309	0.476103	0.311298	0.36135	0.300311	0.379662	0.31374	0.341818	0.42361	0.380883	0.284441	0.351584	0.452908	0.463896	0.48709	0.622597	0.531038	0.499298	0.476103	0.563999	0.147714	0.166026	0.201428	0.17213	0.741012	0.819142	0.408961	0.461454
2,3-butanedione	1.71275	2.07288	1.5626	1.89587	1.57969	2.04602	1.65049	1.68223	1.47836	1.48691	1.61753	1.94836	0.935116	1.77623	1.40023	1.78966	1.47958	1.52231	1.60898	1.68834	1.73961	1.95446	1.92517	2.1974	1.85802	1.99597	1.83849	1.92517
2,3-Pentanedione	1.27937	1.49667	1.18293	1.38558	1.0047	1.22566	1.20369	1.20735	1.24886	1.23176	1.10847	1.27449	1.0108	1.31966	1.20002	1.46982	1.20125	1.15608	1.35628	1.42587	1.3868	1.51499	1.47714	1.43441	1.40634	1.51376	1.45883	1.54062
2,5-dimethylfuran	0.610389	0.574986	1.57114	1.7628	1.92395	1.78111	0.777635	0.980284	1.06574	0.959531	1.17439	1.41488	0.776415	0.568882	0.924129	0.933895	1.2635	1.22322	0.520051	0.83135	1.67124	1.46737	0.588415	0.373558	0.944882	0.966856	0.778856	0.749557
2-butanol	0.343039	0.534701	0.449246	0.54935	0.742233	0.931453	0.484649	0.526155	0.451688	0.378441	0.469999	0.560337	0.620155	0.460233	0.428493	0.603064	0.935116	0.747116	0.360129	0.449246	0.290545	0.292987	0.434597	0.327168	0.478545	0.593298	0.430934	0.460233
2-Butanone	3.06537	3.28755	3.81005	3.9834	3.4902	3.92602	2.27553	3.196	3.03363	3.13129	2.21815	2.42935	1.90319	1.51865	3.31319	3.29976	2.85906	3.20576	1.76769	3.05316	2.70646	2.54898	2.80046	0.699506	3.92968	3.86498	3.36813	3.15815
2-Ethyl furan	1.46249	1.97888	1.75182	2.19618	1.56382	1.21712	1.1866	0.896051	2.48917	1.57114	1.96789	2.51968	1.12434	0.504181	0.898492	1.12067	2.2914	1.974	1.10236	1.93127	0.668986	0.761765	0.693402	0.258805	2.13636	2.22548	0.883843	0.98883
2-Heptylfuran	0.506623	0.695843	0.300311	0.405298	0.241714	0.289324	0.286883	0.260026	0.543246	0.593298	0.140389	0.170909	0.233169	0.31374	0.186779	0.282	0.244156	0.196545	0.535921	0.617713	0.15748	0.196545	0.200208	0.197766	0.73857	0.805713	0.522493	0.554233
2-methyl-1-propanol	0.252701	0.23561	0.683635	0.622597	0.507844	0.480986	0.465116	0.640908	0.469999	0.422389	0.307636	0.301532	0.355246	0.269792	0.354025	0.344259	0.765428	0.601843	0.37722	0.416285	0.0695843	0.0647012	0.216078	0.122078	0.542025	0.633584	0.209974	0.234389
2-methylbutyl acetate	1.15119	1.29036	1.09138	1.22078	0.764207	0.919246	1.07795	1.08649	1.11579	1.06574	1.04621	1.17073	1.11213	1.34652	1.08283	1.26961	0.888726	0.893609	1.11335	1.12678	1.23787	1.316	1.37215	1.45395	1.21834	1.27571	1.26595	1.31844
2-pentanone	0.244156	0.306415	0.434597	0.505402	0.584752	0.708051	0.378441	0.478545	0.40774	0.388207	0.446805	0.562778	0.196545	0.208753	0.368675	0.386987	0.454129	0.43948	0.372337	0.490753	0.556675	0.655558	0.303974	0.202649	0.462675	0.456571	0.31374	0.295428
3,5,5-trimethyl-2-cyclohexen-1-one	1.07062	1.05475	0.95709	0.954648	0.860648	0.803272	1.01202	0.970518	1.10236	1.0694	0.959531	0.968077	0.676311	0.660441	0.610389	0.583532	0.657999	0.589636	1.04865	1.05231	0.551791	0.578649	0.58109	0.50174	1.01202	1.05109	0.880181	0.903375
3-methyl-2-butanol	3.75755	3.96264	5.03205	5.09431	2.53189	2.55875	2.74675	3.29976	4.60721	4.71953	1.81163	2.0387	1.27815	1.23176	2.47574	2.538	4.09449	4.16529	5.36898	5.61558	0.521272	0.476103	1.68834	0.679973	5.19563	5.14192	2.0741	1.84337
3-methylbutanal	2.16078	2.54166	2.6381	3.03974	1.91906	2.27919	1.95935	1.9447	1.68589	1.58457	1.8568	2.30361	0.472441	0.410181	1.16462	1.47226	1.43075	1.35873	0.986388	1.49179	0.654337	0.711713	1.8568	1.22566	1.99963	2.07044	1.40389	1.40634
3-Methylpentan-2-one	0.150156	0.181896	0.306415	0.386987	0.228285	0.234389	0.263688	0.181896	0.135506	0.098883	0.321064	0.32961	0.0634804	0.0451688	0.076909	0.0866752	0.112312	0.108649	0.126961	0.113532	0.0647012	0.0598181	0.0866752	0.0598181	0.152597	0.123299	0.112312	0.0939999
Acetone	0.146493	0.245376	0.655558	0.870414	0.670207	0.542025	0.262467	0.31374	0.264909	0.134286	0.817921	1.16584	0.0402857	0.0390649	0.100104	0.104987	0.213636	0.229506	0.0842337	0.323506	0.0317402	0.0451688	0.0378441	0.0488311	0.207532	0.275896	0.101325	0.112312
alpha-phellandrene	0.181896	0.231948	1.504	1.85924	1.83117	1.43441	2.28041	1.2513	0.26735	0.17213	1.25496	1.55039	0.261246	0.260026	0.129402	0.168467	0.592077	0.413844	0.238052	0.275896	0.128182	0.150156	0.163584	0.185558	0.277116	0.350363	0.159922	0.217298
alpha-Pinene-D	0.0427272	0.0427272	0.0817921	0.0793505	0.0512727	0.054935	0.0585973	0.065922	0.0537142	0.0476103	0.545688	0.554233	0.0354025	0.0244156	0.0390649	0.0341818	0.0415064	0.043948	0.0463896	0.0585973	0.0280779	0.0341818	0.0231948	0.0402857	0.0488311	0.0537142	0.0317402	0.0402857
alpha-Pinene-M	4.27883	4.84038	5.78649	6.17835	5.75597	6.27846	5.70836	5.90368	4.23121	4.19215	5.88537	6.18934	3.22896	2.34267	4.00171	4.3008	4.60477	4.62186	5.22493	5.42025	2.58194	2.91644	3.61472	3.62815	4.43997	4.57303	4.23366	4.26906
alpha-Terpineol	1.49301	1.74327	3.05194	3.09589	3.0202	3.06659	2.99579	2.99213	1.87634	1.21345	2.90301	2.9494	2.0387	1.99231	1.4161	1.62241	2.6088	2.34511	1.63218	1.8861	1.98132	2.14613	1.64195	1.74571	1.78966	2.00208	1.52841	1.7506
alpha-Terpinolene	1.1866	1.52475	1.49667	1.8153	0.683635	0.913142	1.49545	1.5101	0.720259	0.798389	0.651895	0.849661	0.499298	0.670207	0.546908	0.760544	0.534701	0.506623	1.01691	1.20979	1.25862	1.47836	0.73857	0.742233	1.36727	1.50034	1.7506	1.85314
beta-Caryophyllene	0.0695843	0.0671428	0.0756882	0.0854544	0.0268571	0.0280779	0.0268571	0.0256363	0.0671428	0.0781298	0.0292987	0.0280779	0.0561558	0.0695843	0.0598181	0.0622597	0.0939999	0.101325	0.301532	0.32961	0.0305194	0.0292987	0.0256363	0.0244156	0.124519	0.124519	0.0402857	0.0402857
beta-Ocimene	1.34041	1.67369	1.34163	1.66392	1.26473	1.58579	1.39901	1.2867	1.33675	1.2867	1.25008	1.58457	1.43197	1.78966	1.25862	1.60288	1.32699	1.26228	1.50766	1.72618	1.43441	1.64195	1.58579	1.86901	1.5748	1.69444	1.71641	1.79332
beta-Pinene-D	0.0634804	0.0793505	0.373558	0.435818	0.0524934	0.0317402	0.0573765	0.065922	0.0891168	0.137948	0.29909	0.351584	0.0366233	0.0561558	0.0463896	0.0488311	0.043948	0.0463896	0.133065	0.174571	0.197766	0.247818	0.0537142	0.0524934	0.0891168	0.087896	0.0842337	0.076909
beta-Pinene-M	1.8153	1.95324	1.40023	1.45395	1.90685	2.27797	1.42709	1.62119	1.86779	2.21815	2.8261	2.90423	1.04376	1.17805	1.09748	1.12189	1.72252	1.91418	2.07288	2.29384	2.80535	2.89568	1.13044	1.25496	1.80431	1.87756	2.17665	2.11683
Butanal	2.89446	3.14716	3.32052	3.59275	3.39742	3.29976	2.05091	2.67106	2.84685	2.49161	3.52683	3.83446	1.86291	1.92517	1.69078	1.81896	2.81389	2.56119	2.23769	2.77605	1.3807	1.58091	2.51724	2.69548	2.77605	2.8261	2.51358	2.77483
Butanoic acid, 2-methylpropyl ester	1.05231	1.18049	1.0108	1.11701	0.352805	0.401636	0.876518	0.938778	0.781298	0.966856	1.12678	1.23665	0.158701	0.189221	0.477324	0.571324	0.186779	0.169688	1.2635	1.39047	1.39413	1.47226	0.401636	0.282	1.14631	1.17073	0.755661	0.711713
Butyl butanoate	1.74937	1.88976	1.87878	2.22304	0.647012	1.24031	0.938778	1.32821	1.58091	1.73228	1.03766	1.33797	1.22566	1.93982	1.38558	1.7213	1.93005	2.1742	2.55387	2.80535	0.585973	0.600623	0.886285	0.931453	2.90179	3.04218	1.20857	1.24031
Butyl propanoate	1.11457	1.20002	0.979064	1.02179	0.742233	0.667765	1.10358	1.07062	1.14387	1.17927	1.21345	1.29402	0.343039	0.36135	0.395532	0.39187	0.394311	0.340597	1.45395	1.57358	0.339376	0.36135	0.314961	0.295428	1.07795	1.10725	0.789843	0.789843
delta-3-carene-D	0.444363	0.529817	0.260026	0.26735	0.148935	0.37722	0.306415	0.402857	0.258805	0.466337	0.37722	0.390649	0.0671428	0.102545	0.146493	0.188	0.107428	0.113532	0.80083	0.888726	0.639687	0.651895	0.233169	0.26613	0.682415	0.854544	0.318623	0.34548
delta-3-carene-M	1.04865	1.3221	1.73106	2.12049	1.86535	1.86901	1.84337	1.39413	1.22444	0.684856	1.65049	1.9093	1.41244	0.809376	0.898492	1.15974	1.74083	1.54428	0.637246	0.670207	0.360129	0.378441	0.535921	0.54935	0.827687	0.817921	0.839895	0.966856
Diethyl butanedioate	1.34652	1.65171	0.672648	0.864311	0.827687	1.03156	0.811817	0.739791	1.50522	1.45273	0.418727	0.571324	0.56522	0.767869	0.925349	1.37826	1.09015	1.07917	1.72496	1.93737	1.13654	1.2806	1.2635	1.38924	1.64073	1.75792	1.26473	1.3575
Dihydrocarvone	0.433376	0.468779	0.310078	0.358909	0.152597	0.185558	0.310078	0.311298	0.448025	0.474882	0.509064	0.539584	0.0732467	0.098883	0.0866752	0.106208	0.115974	0.098883	0.568882	0.590856	0.0842337	0.102545	0.0793505	0.0598181	0.417506	0.413844	0.290545	0.275896
Dimethyl disulfide	0.178234	0.229506	0.150156	0.190441	0.227065	0.255142	0.151376	0.130623	0.12574	0.098883	0.0463896	0.0622597	0.339376	0.522493	0.255142	0.328389	0.418727	0.51883	0.0695843	0.0805713	0.0476103	0.0378441	0.0671428	0.117195	0.285662	0.308857	0.175792	0.148935
Dipropyl disulphide	2.13636	2.30971	2.75529	2.88226	2.69426	2.96283	2.62833	2.73698	2.0802	2.06067	2.71013	2.8847	2.43789	2.77971	2.45254	2.66496	2.65153	2.71257	2.33046	2.42569	1.92883	2.01672	2.1327	2.15467	2.4208	2.46109	2.61491	2.66862
Ethyl 2-methylbutanoate	1.24886	1.27815	1.2635	1.28304	1.27693	1.35018	1.26473	1.28792	1.19148	1.20979	1.20002	1.24275	1.33797	1.38192	1.31844	1.33919	1.29891	1.32576	1.26839	1.24031	1.24519	1.23787	1.35384	1.38924	1.26228	1.27693	1.26961	1.27693
Ethyl 2-methylbutanoate	0.0231948	0.0280779	0.0622597	0.0695843	0.0207532	0.0280779	0.0207532	0.0366233	0.0195324	0.021974	0.150156	0.185558	0.0341818	0.0341818	0.0231948	0.0305194	0.0231948	0.0280779	0.0207532	0.0231948	0.0378441	0.0378441	0.0231948	0.0427272	0.021974	0.0280779	0.0195324	0.0268571
Ethyl acetate-D	2.06067	2.18519	1.92761	1.93737	1.83971	2.27675	0.327168	0.892388	4.26418	4.23732	1.61265	1.8275	0.571324	0.683635	5.83165	5.95495	4.29836	4.76958	1.14021	2.18519	6.54947	6.54215	4.88433	2.12171	1.61875	1.4454	4.05298	3.51218
Ethyl acetate-M	0.897271	1.0108	0.684856	0.73735	0.588415	0.712934	0.496856	0.48587	1.22566	1.27449	0.563999	0.640908	0.489532	0.601843	1.54184	1.82628	1.23299	1.37582	0.484649	0.787402	1.89221	2.0094	1.5748	0.699506	0.651895	0.653116	1.42587	1.26473
Ethyl butanoate	1.55039	1.98621	1.82384	1.85558	0.87896	0.966856	1.08161	1.50644	2.94085	3.29488	2.71989	2.81511	0.389428	0.330831	1.01202	0.997375	1.0401	0.965635	2.70646	3.41818	3.43405	3.40963	0.76909	0.311298	1.97156	1.95446	2.27797	2.09607
Ethyl crotonate	0.107428	0.14161	0.314961	0.372337	0.175792	0.155039	0.184337	0.15626	0.117195	0.0903375	0.47122	0.480986	0.0830129	0.0866752	0.0793505	0.0927791	0.102545	0.0915583	0.0952207	0.100104	0.0573765	0.0622597	0.0671428	0.0524934	0.0830129	0.0842337	0.098883	0.100104
Ethyl formate	3.9187	4.26051	4.18238	4.47659	4.25929	4.27272	5.38119	4.74028	3.09955	2.67472	4.52542	4.7122	4.60966	4.51932	1.2867	1.55405	3.05805	2.68449	4.09205	3.86498	0.980284	1.16584	2.77971	3.92602	4.23732	4.49124	2.77239	3.31319
Ethyl pentanoate	0.775194	0.961973	1.08161	1.28914	0.732467	1.07795	0.89483	1.06452	0.764207	0.771531	0.725142	0.925349	0.703168	0.765428	0.751999	1.034	0.795947	0.749557	0.84722	0.985167	0.841116	0.974181	0.997375	0.919246	1.03278	1.12434	1.09382	1.15241
Ethyl propanoate	0.114753	0.144052	0.328389	0.360129	0.228285	0.246597	0.0756882	0.124519	0.163584	0.167247	0.0610389	0.0891168	0.0866752	0.129402	0.230727	0.244156	0.295428	0.318623	0.108649	0.225844	0.135506	0.0939999	0.0805713	0.130623	0.328389	0.314961	0.190441	0.129402
Ethylpyrazine	0.433376	0.568882	0.159922	0.183117	0.152597	0.180675	0.098883	0.123299	0.264909	0.273454	0.0524934	0.0781298	0.142831	0.21974	0.15626	0.218519	0.26735	0.29909	0.152597	0.217298	0.31374	0.314961	0.168467	0.140389	0.526155	0.504181	0.317402	0.242935
gamma-terpinene-D	0.677532	0.715376	1.07184	1.15363	1.65415	1.91052	1.53208	1.62974	0.593298	0.726363	1.02179	1.12312	0.323506	0.394311	0.510285	0.51761	0.609168	0.639687	0.933895	0.98883	0.522493	0.543246	0.440701	0.37722	0.938778	0.946103	0.590856	0.567662
gamma-terpinene-M	1.70054	2.01672	1.35873	1.61265	0.603064	0.883843	0.699506	0.771531	1.67369	1.73106	0.703168	0.893609	1.14143	1.64439	1.48935	1.81163	1.49057	1.60166	1.92517	2.14735	1.32332	1.42587	1.23787	1.25862	2.15467	2.27065	1.7335	1.79943
Geraniol	1.49301	1.56992	0.636025	0.671428	0.907038	1.01813	0.852103	0.80083	1.39535	1.46615	0.806934	0.736129	0.869194	1.12678	1.09748	1.18782	1.1695	1.24886	1.34286	1.37948	1.0047	1.04743	1.034	1.05719	1.16584	1.19026	1.24397	1.27693
Geranyl acetate	2.30483	2.40982	1.89465	2.04724	2.61246	2.81755	2.62711	2.58317	2.11561	2.22914	2.44278	2.6088	1.67613	2.0155	1.60898	1.74693	1.65171	1.67857	2.35976	2.39761	1.16828	1.23176	1.40756	1.45639	2.18397	2.22304	1.83239	1.87023
Hexanal	0.0610389	0.0647012	0.0732467	0.0756882	0.0378441	0.0415064	0.0451688	0.0598181	0.102545	0.115974	0.0585973	0.0476103	0.0280779	0.0256363	0.104987	0.118415	0.0573765	0.065922	0.229506	0.126961	0.476103	0.448025	0.10987	0.0524934	0.076909	0.0817921	0.0415064	0.0512727
Hexyl acetate	0.107428	0.126961	0.0695843	0.0781298	0.032961	0.032961	0.0561558	0.0622597	0.108649	0.147714	0.0720259	0.0683635	0.0244156	0.032961	0.0280779	0.0280779	0.0280779	0.0280779	0.223402	0.246597	0.0292987	0.032961	0.0280779	0.0268571	0.129402	0.140389	0.0524934	0.0573765
Hexyl propanoate	3.25581	3.5488	5.0528	5.16511	3.7307	3.94922	3.84179	4.0481	2.5795	2.55265	4.84649	4.9356	0.152597	0.186779	1.45639	1.49179	1.29647	1.39779	3.52072	3.83324	1.01202	1.10236	1.6688	1.59678	2.3268	2.3622	2.01306	1.98987
Isoamyl formate	1.22322	1.24275	1.30257	1.3453	1.33675	1.4454	1.31234	1.34163	1.19392	1.21834	1.16218	1.18904	1.39779	1.4747	1.33919	1.3746	1.29036	1.33553	1.18415	1.15363	1.31844	1.31478	1.35018	1.42221	1.12556	1.14143	1.30745	1.32699
Isoamyl isovalerate	0.363792	0.467558	0.344259	0.432155	0.0598181	0.0683635	0.303974	0.280779	0.260026	0.368675	0.236831	0.317402	0.0280779	0.0451688	0.0292987	0.0427272	0.043948	0.0402857	0.625038	0.594519	0.0256363	0.0305194	0.0256363	0.021974	0.527376	0.510285	0.23561	0.212415
Isobutanal	0.743454	0.927791	1.10114	1.24275	1.32821	1.50156	1.93249	1.47226	0.858207	0.698285	1.69932	1.87145	1.36239	1.05841	0.896051	1.18293	1.36971	1.04865	1.30135	0.954648	0.660441	0.772752	0.78496	1.03156	0.679973	0.700726	0.999817	1.09748
Isobutyl acetate	0.332052	0.39309	2.00696	2.1742	2.69304	2.84319	1.98498	2.48794	0.61283	0.488311	2.61246	2.81389	0.0781298	0.0463896	1.37704	1.43441	1.64439	1.7274	0.274675	0.459012	0.306415	0.34548	0.174571	0.0708051	0.621376	0.693402	0.87896	0.902155
Isobutyl butanoate	0.43948	0.477324	0.677532	0.694622	0.212415	0.223402	0.437038	0.544467	0.421168	0.411402	0.43948	0.454129	0.152597	0.153818	0.197766	0.197766	0.200208	0.195324	0.491973	0.507844	0.195324	0.186779	0.159922	0.137948	0.507844	0.478545	0.506623	0.461454
Isobutyl isobutyrate	3.12519	3.31685	2.83831	2.96405	1.68834	1.57847	2.52823	2.5502	3.48288	3.61838	0.742233	0.791064	0.997375	0.859427	1.11579	1.2513	1.71763	1.42953	3.5427	3.65623	0.898492	0.936336	0.842337	0.493194	3.36202	3.34737	2.34511	2.22548
Limonene	0.500519	0.62748	1.12067	1.35018	1.19514	1.2806	1.47592	1.41122	0.870414	0.727583	1.1341	1.32943	1.18904	1.10847	0.592077	0.728804	0.946103	0.80083	1.09748	0.953427	0.583532	0.615272	0.636025	0.557895	0.732467	0.741012	0.899713	0.909479
Linalool	2.06189	2.06189	1.86901	1.84582	1.03034	0.880181	1.58457	1.57724	2.46597	2.5673	0.715376	0.734908	0.548129	0.61161	0.670207	0.723921	1.07062	0.966856	2.19496	2.40737	0.852103	0.880181	0.710493	0.484649	2.24623	2.27675	1.37704	1.33919
Linalyl acetate	0.383324	0.354025	0.544467	0.544467	0.520051	0.570103	0.527376	0.577428	0.117195	0.137948	0.623817	0.58109	0.142831	0.308857	0.136727	0.118415	0.0732467	0.103766	0.164805	0.178234	0.158701	0.175792	0.196545	0.208753	0.282	0.292987	0.354025	0.366233
Menthol	1.30013	1.30745	1.47226	1.52719	1.1341	1.40389	1.25984	1.3746	1.41488	1.37093	1.24397	1.24886	1.27083	1.45639	1.45273	1.53452	1.42587	1.37826	1.40267	1.44174	1.20613	1.1927	1.39901	1.4515	1.35995	1.37582	1.30745	1.3221
Menthyl acetate	1.50034	1.54184	0.95709	0.982726	0.478545	0.553012	1.07673	1.4161	1.65293	2.09363	3.86864	4.02857	0.201428	0.37722	0.498077	0.511506	0.250259	0.358909	2.62223	2.75652	1.01447	1.13899	0.394311	0.344259	2.0155	1.974	1.11335	1.03034
Methional	3.35103	3.91992	3.15205	3.78075	2.43545	2.72844	2.95428	2.31337	3.37057	3.0727	2.17665	2.6027	3.90038	4.17872	2.72722	3.45846	2.98236	2.7614	3.41207	3.88573	2.02527	2.40371	3.12031	3.1374	3.64524	3.9602	3.83568	4.16407
Methyl 2-nonynoate	1.04376	1.39779	1.00836	1.33187	0.500519	0.633584	1.00104	0.950986	0.952207	1.02057	0.870414	1.20002	0.366233	0.507844	0.316181	0.490753	0.43948	0.373558	1.25862	1.47958	0.274675	0.347922	0.29787	0.316181	1.38436	1.52719	1.08161	1.15486
Methyl acetate	0.494415	0.505402	0.358909	0.336935	0.510285	0.551791	0.322285	0.42361	0.290545	0.371116	0.355246	0.198987	0.852103	1.05353	0.62748	0.620155	0.365013	0.47122	0.230727	0.101325	1.52719	1.38314	0.279558	0.139169	0.255142	0.269792	1.02057	0.877739
Methyl butanoate	1.14265	1.21956	1.02423	1.034	0.948544	0.968077	0.922908	1.0633	1.21467	1.32699	1.20979	1.21467	0.303974	0.322285	0.776415	0.770311	0.762986	0.761765	1.27571	1.38436	1.09504	1.08527	0.683635	0.358909	1.28304	1.2867	1.02057	0.963194
Methyl enanthate	0.494415	0.568882	1.76524	1.88976	0.115974	0.124519	1.24031	1.31478	0.126961	0.174571	0.0964414	0.107428	0.0537142	0.0647012	0.0708051	0.0854544	0.0610389	0.054935	0.333272	0.396753	0.410181	0.450467	0.0952207	0.0781298	0.489532	0.522493	0.937557	0.866752
Myrcene-D	1.36971	1.37337	1.32943	1.32576	1.31356	1.37337	1.31478	1.36361	1.30623	1.32576	1.33919	1.26717	1.36239	1.42831	1.40267	1.41244	1.3746	1.39169	1.3221	1.32454	1.34652	1.36727	1.42343	1.42831	1.35262	1.36239	1.34652	1.37337
Myrcene-M	0.922908	0.955869	0.766648	0.792285	0.621376	0.61161	0.782518	0.766648	0.960752	0.961973	0.833791	0.897271	0.449246	0.477324	0.45535	0.446805	0.449246	0.411402	1.04132	1.0926	0.845999	0.679973	0.467558	0.488311	0.886285	0.909479	0.728804	0.744674
Nerolidol	0.216078	0.301532	0.0744674	0.065922	0.0622597	0.0622597	0.065922	0.0805713	0.292987	0.290545	0.0732467	0.0647012	0.0561558	0.0622597	0.087896	0.158701	0.274675	0.244156	0.389428	0.452908	0.0622597	0.0561558	0.0512727	0.0537142	0.200208	0.213636	0.0805713	0.0781298
Nonan-2-one	0.389428	0.48587	0.410181	0.516389	0.36135	0.473662	0.275896	0.263688	0.513947	0.416285	0.0756882	0.065922	0.483428	0.72148	0.788622	1.12312	0.835012	0.907038	0.246597	0.328389	0.209974	0.229506	0.970518	0.84722	0.437038	0.505402	0.551791	0.625038
Nonanal	0.123299	0.129402	0.151376	0.148935	0.745895	0.815479	0.351584	0.258805	0.114753	0.113532	0.255142	0.264909	0.484649	0.241714	0.406519	0.388207	0.650674	0.644571	0.119636	0.129402	0.139169	0.161143	0.236831	0.228285	0.113532	0.126961	0.123299	0.147714
p-Cymene-D	0.419947	0.504181	0.316181	0.384545	0.0842337	0.12574	0.218519	0.23561	0.275896	0.371116	0.120857	0.159922	0.0561558	0.0805713	0.0732467	0.0915583	0.0903375	0.0915583	0.72148	0.766648	0.107428	0.115974	0.0488311	0.0451688	0.544467	0.550571	0.194104	0.198987
p-Cymene-M	1.19636	1.52231	1.04376	1.34041	0.601843	0.911921	0.872856	0.961973	0.990051	1.11701	0.781298	1.00714	0.506623	0.741012	0.543246	0.755661	0.610389	0.600623	1.45761	1.67002	0.76909	0.922908	0.576207	0.588415	1.46982	1.60654	1.09748	1.16462
Phenethyl acetate	0.0268571	0.0341818	0.0451688	0.0610389	0.0366233	0.0427272	0.0512727	0.0573765	0.0244156	0.021974	0.170909	0.211195	0.0231948	0.0292987	0.0244156	0.0292987	0.032961	0.0341818	0.0378441	0.0402857	0.0476103	0.0573765	0.0231948	0.0207532	0.0402857	0.0390649	0.0268571	0.0256363
Propanal	3.15449	3.42062	2.7907	2.99091	3.21187	3.44626	2.19008	2.91888	1.94592	1.94226	2.15467	2.35122	3.39498	3.71238	3.40719	3.59519	2.84197	3.18501	1.21834	1.46371	4.4241	4.33498	2.6381	1.46493	2.68693	2.71745	4.13966	3.92114
Propyl acetate	0.844778	1.0633	0.786181	0.907038	0.726363	0.864311	0.625038	0.65922	1.08649	1.05475	0.338155	0.365013	0.667765	0.671428	0.667765	0.875298	1.11579	1.02057	1.316	1.58213	0.366233	0.341818	0.84844	0.621376	1.56015	1.69566	0.70683	0.751999
Propyl butanoate	0.98883	1.00226	1.0047	1.02789	0.902155	0.980284	1.04743	1.03644	0.918025	0.852103	0.882622	0.89483	1.10969	1.17195	1.11945	1.13654	1.01813	1.04865	0.860648	0.869194	0.982726	0.95831	1.15852	1.17927	0.976622	0.974181	0.974181	0.983947
Propyl propanoate	0.404077	0.43948	0.546908	0.606726	0.422389	0.445584	0.459012	0.556675	0.524934	0.561558	0.694622	0.727583	0.200208	0.184337	0.389428	0.413844	0.472441	0.460233	0.394311	0.58109	0.411402	0.43948	0.218519	0.0952207	0.551791	0.572545	0.456571	0.478545
Styrene	1.78478	1.91052	1.7567	1.88366	1.77867	2.07776	1.94714	1.90808	1.86535	1.96301	2.00208	2.13392	1.98865	2.37685	1.66514	2.02039	2.0387	1.91174	2.17787	2.16078	1.33187	1.5101	2.09119	2.72966	1.81774	1.85314	2.35854	2.42446

## Sheet: Sheet2
类别	序号	物质	四川雅安	四川汉源	四川自贡	四川茂县	陕西韩城	甘肃武都	河北沧州	河南驻马店	云南昆明	北京顺义	广东茂名	山东德州	江苏泰州	吉林长春
	1	1	0.215467	0.385766	0.0701947	0.226454	0.102545	0.208753	0.0488311	0.0640908	0.0494415	0.181896	0.0665324	0.0585973	0.283831	0.186779
	2	2	1.31295	1.33614	1.35995	1.34835	1.32393	1.19087	1.38986	1.37032	1.37643	1.25984	1.18171	1.37887	1.30989	1.29463
	3	3	1.3044	1.35445	1.38863	1.31966	1.19087	1.19026	1.40084	1.40939	1.41305	1.20308	1.21834	1.41061	1.24519	1.28975
	4	4	0.260636	0.258805	0.0787402	0.167857	0.338155	0.444363	0.0512727	0.154428	0.123299	0.370506	0.540805	0.0836233	0.272233	0.317402
	5	5	0.44009	0.452298	0.419337	0.450467	0.441311	0.404077	0.288714	0.403467	0.395532	0.426662	0.408961	0.340597	0.438259	0.443753
	6	6	0.615272	0.591467	0.222792	0.507844	0.62809	0.558506	0.349142	0.476714	0.294207	0.629921	0.568882	0.445584	0.614051	0.593298
	7	7	0.33022	0.349753	0.203259	0.335103	0.32961	0.33022	0.191662	0.269792	0.210584	0.350974	0.355246	0.201428	0.340597	0.354025
	8	8	0.661661	0.355857	0.418727	0.275896	0.790454	0.330831	0.166636	0.31435	0.600623	1.1457	0.673869	0.143441	0.72209	0.307636
	9	9	0.228896	0.53348	0.184337	0.467558	0.131844	0.104376	0.202649	0.248428	0.257584	0.142221	0.512727	0.217298	0.503571	0.408961
	10	10	0.0384545	0.167247	0.28322	0.0952207	0.149545	0.0378441	0.222182	0.347922	0.604895	0.0683635	0.0445584	0.160532	0.0463896	0.0463896
	11	11	1.30318	1.68895	1.49911	1.41915	1.57908	1.02545	0.683025	0.921077	1.50644	2.54532	0.491973	0.432766	2.38418	0.669597
	12	12	0.358909	0.516999	0.396142	0.39309	0.452908	0.51822	0.133065	0.256974	0.254532	0.644571	0.794726	0.166636	0.441922	0.485869
	13	13	1.40389	1.32027	0.970518	1.15119	1.19209	1.0633	0.891778	0.974791	0.934505	1.27083	0.748337	0.854544	1.54062	1.61082
	14	14	0.623817	0.433986	0.308857	0.302142	0.535311	0.51883	0.53409	0.563999	0.741012	1.29708	0.323506	0.290545	1.2281	0.443142
	15	15	2.09485	1.31417	0.422389	1.07917	1.88183	1.21101	0.209363	0.332662	0.408961	2.45376	0.159922	0.161753	2.16017	1.20918
	16	16	0.0531038	0.103766	0.101325	0.122688	0.0616493	0.231337	0.0274675	0.043948	0.0756882	0.0634804	0.0268571	0.021974	0.0531038	0.0488311
	17	17	0.59696	1.10358	0.882622	0.999817	0.451688	0.750778	0.40835	0.504792	0.658609	0.462064	2.33779	0.404688	0.633584	0.651285
	18	18	0.483428	0.446805	0.621986	0.414454	0.607337	0.397973	0.556675	0.714765	0.617713	0.73857	0.279558	0.759934	0.540194	0.621986
	19	19	0.555454	0.911311	0.625649	0.347311	0.657389	0.437038	0.146493	0.545688	0.887505	0.582921	0.324727	0.170909	0.933284	0.449857
	20	20	0.794116	1.54917	1.60532	1.40634	0.681804	1.65721	0.662272	1.12861	1.55649	1.21345	0.524934	0.289324	1.18415	0.850882
	21	21	4.82146	4.62003	4.70488	4.90142	4.95819	4.80437	3.62693	5.26888	5.51975	4.60783	3.8778	3.68003	5.08149	4.82085
	22	22	0.212415	0.464506	0.332662	0.37661	0.358909	0.162974	0.106208	0.131234	0.407129	0.871635	0.0891168	0.0860648	0.574986	0.0811817
	23	23	0.160532	0.347922	0.490142	0.574376	0.223402	0.787402	0.0671428	0.162974	0.269792	0.465116	0.0506623	0.0793505	0.29787	0.0976622
	24	24	0.12635	0.23561	0.0555454	0.0744674	0.212415	0.0647012	0.0488311	0.113532	0.175182	0.435818	0.0561558	0.0402857	0.300311	0.0708051
	25	25	0.0897272	0.169078	0.0683635	0.190441	0.0756882	0.0726363	0.0427272	0.0616493	0.0579869	0.11048	0.054935	0.0335714	0.0561558	0.0653116
	26	26	0.133065	0.26674	0.0421168	0.153208	0.0683635	0.0402857	0.0274675	0.0402857	0.0433376	0.189221	0.0482207	0.0299091	0.161143	0.117195
	27	27	0.129402	0.264298	0.183727	0.137948	0.364402	0.0872856	0.197156	0.186779	0.226454	0.205091	0.131234	0.141	0.246597	0.148324
	28	28	1.4985	0.886895	0.853324	0.661661	0.914973	0.238662	0.650674	1.14875	1.13654	1.16828	0.632973	0.824025	1.51926	0.950375
	29	29	1.54611	1.39596	1.36361	1.29647	1.24702	1.47287	1.35506	0.969297	1.25618	1.46066	0.789233	0.987609	1.68711	1.3575
	30	30	0.821583	0.218519	0.161143	0.167247	0.553012	0.159922	0.065922	0.284441	0.291155	0.882012	0.0830129	0.0946103	0.642129	0.208753
	31	31	0.441311	0.54935	0.242935	0.232558	0.480376	0.302142	0.22035	0.490753	0.498688	1.00836	0.217909	0.279558	0.884453	0.453519
	32	32	0.374779	0.186779	0.213026	0.211805	0.501129	0.651285	0.0994934	0.15748	0.143441	0.797168	0.192883	0.140389	0.416896	0.238662
	33	33	0.073857	0.354025	0.084844	0.186779	0.0585973	0.114753	0.0268571	0.043948	0.043948	0.102545	0.0531038	0.0476103	0.0604285	0.114753
	34	34	0.17274	0.137948	0.115974	0.12513	0.246597	0.593298	0.0482207	0.108649	0.142831	0.388207	0.0921687	0.0897272	0.20448	0.143441
	35	35	0.241714	0.515168	0.269792	0.295428	0.312519	0.205701	0.446194	0.394922	0.299091	0.494415	0.280779	0.386376	0.354636	0.47061
	36	36	1.7744	1.37093	1.69017	1.76708	1.76524	1.80004	1.13227	1.29524	1.38863	1.82201	1.13105	0.998596	1.78111	1.31173
	37	37	1.02118	0.876518	1.00104	1.02789	1.03644	1.03644	0.742843	0.842337	0.881401	1.00653	0.626869	0.679363	1.02667	0.855765
	38	38	0.142221	2.53739	2.61796	2.60514	0.154428	1.56809	0.388207	0.241104	0.34548	0.163584	0.111091	0.118415	0.170298	0.286883
	39	39	2.42141	1.80553	2.19252	2.24989	2.27492	2.30605	1.54856	1.88732	1.90197	2.397	2.54715	1.9093	2.32436	1.77623
	40	40	0.814259	0.755661	0.311909	0.500519	0.963804	0.725142	0.39309	0.547519	0.770311	1.31661	1.40145	0.636636	0.972349	0.819142
	41	41	1.71763	1.69322	2.0155	0.963194	2.19923	1.37948	0.716596	1.30318	2.48306	2.5734	0.34609	0.877129	3.46151	1.36727
	42	42	0.117805	0.292376	0.360129	0.160532	0.225844	0.194104	0.761765	0.118415	0.198376	0.129402	0.0683635	0.108649	0.189221	0.166636
	43	43	0.0579869	0.148935	0.212415	0.197156	0.0793505	0.307636	0.101935	0.111701	0.174571	0.0793505	0.0647012	0.0396753	0.0891168	0.0836233
	44	44	0.177013	0.15626	0.284441	0.201428	0.150156	0.224013	0.0378441	0.0457792	0.0469999	0.25148	0.0653116	0.0360129	0.202039	0.0915583
	45	45	0.301532	0.469999	0.796557	0.62748	0.287493	0.746506	0.0799609	0.106208	0.101935	0.734908	0.133065	0.0701947	0.346701	0.158701
	46	46	0.394311	0.531649	0.468168	0.527376	0.347922	0.292376	0.23622	0.338155	0.316792	0.629311	0.418727	0.272233	0.621376	0.417506
	47	47	0.076909	0.129402	0.0946103	0.123299	0.0897272	0.460844	0.0933895	0.0610389	0.0665324	0.102545	0.0964414	0.0476103	0.0866752	0.134896
	48	48	0.700116	0.253311	0.648843	0.334493	0.592688	0.269792	0.374168	0.716596	0.657389	0.577428	1.22444	0.755661	0.568272	0.629311
	49	49	0.451688	0.509675	0.228896	0.216078	0.480376	0.129402	0.537142	0.479155	0.587804	0.872856	0.233169	0.26735	0.69035	0.418727
	50	50	0.175182	0.12635	0.225233	0.217298	0.264298	0.0927791	0.213636	0.297259	0.29787	0.617103	0.186779	0.347311	0.334493	0.218519
	51	51	0.34548	0.384545	0.389428	0.404688	0.357077	0.462064	0.294207	0.32961	0.303974	0.368064	0.484649	0.314961	0.308246	0.320454
	52	52	0.609168	0.148324	0.202649	0.12574	0.546908	0.0390649	0.159922	0.253311	0.322285	0.687298	0.153818	0.179454	0.375999	0.295428
	53	53	0.294818	0.123299	0.247207	0.124519	0.288714	0.0695843	0.18861	0.227675	0.241714	0.332052	0.184948	0.191052	0.296039	0.231948
	54	54	0.175182	0.307026	0.145883	0.188	0.191662	0.0421168	0.0714155	0.11048	0.137948	0.405298	0.155039	0.113532	0.217298	0.127571
	55	55	0.744064	0.154428	0.198987	0.178844	0.941219	0.0634804	0.0811817	0.37661	0.333883	1.85375	0.281389	0.318013	0.81609	0.327168
	56	56	0.268571	0.221571	0.180065	0.341818	0.382714	0.438259	0.166636	0.183117	0.192272	0.62748	0.203259	0.200208	0.386376	0.244156
	57	57	0.255753	0.0976622	0.263078	0.264298	0.243545	0.282	0.0701947	0.111701	0.132454	0.326558	0.0726363	0.084844	0.269181	0.0927791
	58	58	0.320454	0.922908	0.818531	0.861259	0.100104	0.837453	0.0836233	0.0805713	0.0488311	0.145883	0.122688	0.127571	0.240493	0.287493
	59	59	0.299091	0.280779	0.318623	0.267961	0.247818	0.516999	0.135506	0.291155	0.269792	0.230117	0.536532	0.313129	0.233169	0.25087
	60	60	0.0561558	0.0555454	0.0585973	0.0573765	0.0750778	0.0811817	0.0427272	0.0647012	0.0787402	0.274675	0.095831	0.0378441	0.0952207	0.0445584
	61	61	0.961362	0.17335	0.354026	0.0732467	1.03095	0.0378441	0.599402	1.2165	1.30074	1.04804	1.91235	1.30867	1.1164	1.10114
	62	62	0.700726	0.361961	0.253311	0.222182	0.741012	0.102545	0.319844	0.323506	0.34609	0.758103	0.122078	0.249039	0.689129	0.507233
	63	63	0.309467	0.0647012	0.0402857	0.0390649	0.474272	0.0225844	0.0482207	0.0518831	0.065922	0.537142	0.0225844	0.0256363	0.25148	0.100104
	64	64	0.0622597	0.0622597	0.0604285	0.0579869	0.0531038	0.410792	0.0622597	0.0720259	0.0610389	0.0598181	0.0830129	0.0677532	0.0616493	0.0598181
	65	65	0.134286	0.180675	0.168467	0.112312	0.145273	0.496246	0.0695843	0.0817921	0.0994934	0.119636	0.144052	0.0592077	0.160532	0.118415
	66	66	0.021974	0.0177013	0.0250259	0.0207532	0.0201428	0.182506	0.0225844	0.0207532	0.0231948	0.0189221	0.0274675	0.0195324	0.0201428	0.0207532
	67	67	0.279558	0.23561	0.17335	0.17335	0.269181	0.138558	0.116584	0.185558	0.233779	0.477934	0.0897272	0.107428	0.39187	0.188
	68	68	0.584142	0.597571	0.653726	0.61222	0.559116	0.490142	0.667155	0.657389	0.648843	0.531649	0.480986	0.672038	0.593908	0.571934
	69	69	0.537753	2.11378	0.779467	1.19453	0.682415	1.50766	0.254532	0.48648	0.516999	0.945492	0.529818	0.401636	0.771531	0.661661
	70	70	0.103766	0.132454	0.124519	0.119026	0.0714155	0.255753	0.065922	0.087896	0.11048	0.0830129	0.147104	0.087896	0.0994934	0.098883
	71	71	6.00134	6.20765	5.4288	5.29817	5.95678	6.58548	4.77507	4.95697	5.81395	6.47561	4.68657	3.92175	6.30104	4.93988
	72	72	0.663493	0.697674	0.567662	0.481597	0.688519	0.485869	0.379662	0.546298	0.604285	0.703168	0.444973	0.457792	0.707441	0.511506
	73	73	0.379662	0.205091	0.504792	0.275285	0.327168	0.0231948	0.292987	0.546908	0.617103	0.477324	0.141	0.443753	0.354636	0.380272
	74	74	1.41976	1.51865	1.22566	0.883233	1.87878	0.510285	0.21974	1.04499	1.55039	2.03382	0.713545	0.587804	2.45254	0.968687
	75	75	3.41146	4.35757	3.4487	3.85461	2.96283	5.3763	0.253922	1.96118	1.9801	2.9555	4.27211	1.08893	3.28145	3.38277
	76	76	0.866752	0.70622	0.569493	0.704999	0.717207	0.214246	0.884453	0.839285	0.787402	0.819142	0.667155	0.914973	0.84783	0.955869
	77	77	0.550571	1.02118	1.20063	0.89483	0.733687	1.23543	0.166026	0.696454	1.17134	0.457792	0.608558	0.0952207	0.504181	0.552402
	78	78	0.114143	0.274065	0.806324	0.450467	0.114143	0.623207	0.0384545	0.084844	0.115974	0.084844	0.0524934	0.0451688	0.130623	0.107428
	79	79	2.256	2.19252	2.19374	2.00818	1.81469	2.27675	1.20186	2.05152	1.9215	1.8507	2.40615	2.10523	2.38296	2.33657
	80	80	0.382714	0.522493	0.242935	0.309467	0.42422	1.02667	0.0616493	0.168467	0.216688	0.394311	0.200818	0.111091	0.498077	0.263688
	81	81	0.325948	0.326558	0.0964414	0.124519	0.464506	0.0445584	0.264909	0.344259	0.366844	0.844168	0.0866752	0.168467	0.762986	0.224013
	82	82	1.55283	1.58457	1.69932	1.54734	1.47226	1.53086	1.54062	1.62424	1.53818	1.6334	0.994323	1.3276	1.86535	1.67613
	83	83	1.98621	1.82079	2.12476	2.00818	1.74083	1.76769	2.18519	2.0857	1.93982	1.90197	2.00513	2.44888	2.00574	2.27126
	84	84	1.72191	3.00311	4.3069	3.21614	2.39639	3.34859	1.41244	2.51114	3.71055	1.92639	0.709882	0.676311	2.78948	1.7976
	85	85	2.00635	1.97583	1.76647	1.7036	1.74937	1.37948	1.68345	1.81041	1.85375	1.86657	0.759934	1.70665	2.19618	1.9154
	86	86	1.27815	1.18782	1.37215	1.00104	1.17561	0.431545	1.67491	1.67185	1.53757	1.00287	0.898492	1.93615	1.33919	1.47531
	87	87	0.0799609	0.0915583	0.123909	0.0762986	0.169688	0.106818	0.0433376	0.31435	0.318623	0.111701	0.0433376	0.0555454	0.105597	0.147104
	88	88	0.541415	0.480376	0.147714	0.338155	0.535311	0.142831	0.116584	0.151987	0.131844	0.735519	0.36074	0.127571	0.665934	0.501129
	89	89	1.89831	2.51846	2.60697	2.36098	2.54898	1.43686	3.97668	3.38277	2.94452	2.66191	3.45297	3.5665	2.77727	3.82042
酯类	90	(E)-Ethyl-2-hexenoate	0.0799609	0.0842337	0.0824025	0.0762986	0.0891168	0.474272	0.0708051	0.0561558	0.0671428	0.101325	0.0634804	0.0506623	0.0824025	0.076909
烯醛	91	(E,E)-2,4-Decadienal	0.141	0.302753	0.138558	0.183117	0.137948	0.141	0.0946103	0.0885064	0.111091	0.205091	0.119636	0.0946103	0.160532	0.145883
酯类	92	(Z)-3-hexenyl acetate	0.148324	0.191662	0.104987	0.117195	0.194104	0.164805	0.108039	0.154428	0.189221	0.418727	0.150766	0.0903375	0.253922	0.139169
烯醛	93	(Z)-hept-4-enal	0.145883	0.177623	0.0817921	0.135506	0.256363	0.117195	0.0384545	0.0573765	0.180675	0.493194	0.0317402	0.0292987	0.291766	0.0866752
萜类	94	1,8-Cineole	0.855155	0.579869	0.519441	0.594519	0.808765	1.10297	0.376	0.322896	0.325337	1.11213	0.383324	0.34609	0.798389	0.630532
醇	95	1-Octen-3-ol	0.962583	0.985168	0.877739	0.795947	0.861869	0.924129	0.347311	0.822194	0.869194	0.968077	0.668376	0.640298	1.04499	0.880791
醇	96	1-penten-3-ol	0.434597	0.336324	0.339987	0.327779	0.402246	0.318013	0.458402	0.554843	0.515168	0.520051	0.15687	0.186779	0.780077	0.435207
酮	97	2,3-butanedione	1.89282	1.72923	1.81285	1.66636	1.48263	1.78295	1.35567	1.59495	1.50095	1.64866	1.84704	2.06128	1.927	1.88183
酮	98	2,3-Pentanedione	1.38802	1.28426	1.11518	1.20552	1.24031	1.19148	1.16523	1.33492	1.17866	1.39108	1.45089	1.45578	1.46005	1.49973
呋喃类	99	2,5-dimethylfuran	0.592688	1.66697	1.85253	0.87896	1.01263	1.29463	0.672648	0.929012	1.24336	0.6757	1.56931	0.480986	0.955869	0.764207
醇	100	2-butanol	0.43887	0.499298	0.836843	0.505402	0.415064	0.515168	0.540194	0.515779	0.841116	0.404688	0.291766	0.380883	0.535921	0.445584
酮	101	2-Butanone	3.17646	3.89672	3.70811	2.73576	3.08246	2.32375	1.71092	3.30648	3.03241	2.41043	2.62772	1.74998	3.89733	3.26314
呋喃类	102	2-Ethyl furan	1.72069	1.974	1.39047	1.04132	2.03015	2.24379	0.814259	1.00958	2.1327	1.51682	0.715376	0.476103	2.18092	0.936336
呋喃类	103	2-Heptylfuran	0.601233	0.352805	0.265519	0.273454	0.568272	0.155649	0.273454	0.234389	0.22035	0.576817	0.177013	0.198987	0.772142	0.538363
醇	104	2-methyl-1-propanol	0.244156	0.653116	0.494415	0.553012	0.446194	0.304584	0.312519	0.349142	0.683635	0.396753	0.0671428	0.169078	0.587804	0.222182
酯类	105	2-methylbutyl acetate	1.22078	1.15608	0.841726	1.08222	1.09076	1.10847	1.22932	1.17622	0.891168	1.12006	1.27693	1.41305	1.24702	1.29219
酮	106	2-pentanone	0.275285	0.469999	0.646402	0.428493	0.397974	0.504792	0.202649	0.377831	0.446805	0.431545	0.606116	0.253311	0.459623	0.304584
酮	107	3,5,5-trimethyl-2-cyclohexen-1-one	1.06269	0.955869	0.83196	0.991271	1.08588	0.963804	0.668376	0.59696	0.623817	1.05048	0.56522	0.541415	1.03156	0.891778
醇	108	3-methyl-2-butanol	3.8601	5.06318	2.54532	3.02326	4.66337	1.92517	1.25496	2.50687	4.12989	5.49228	0.498688	1.18415	5.16877	1.95874
烯醛	109	3-methylbutanal	2.35122	2.83892	2.09913	1.95202	1.63523	2.0802	0.441311	1.31844	1.39474	1.23909	0.683025	1.54123	2.03504	1.40511
酮	110	3-Methylpentan-2-one	0.166026	0.346701	0.231337	0.222792	0.117195	0.325337	0.0543246	0.0817921	0.11048	0.120247	0.0622597	0.0732467	0.137948	0.103156
酮	111	Acetone	0.195935	0.762986	0.606116	0.288104	0.199597	0.991882	0.0396753	0.102545	0.221571	0.20387	0.0384545	0.0433376	0.241714	0.106818
萜类	112	alpha-phellandrene	0.206922	1.68162	1.63279	1.76585	0.21974	1.40267	0.260636	0.148935	0.50296	0.256974	0.139169	0.174571	0.31374	0.18861
萜类	113	alpha-Pinene-D	0.0427272	0.0805713	0.0531038	0.0622597	0.0506623	0.54996	0.0299091	0.0366233	0.0427272	0.0524934	0.0311298	0.0317402	0.0512727	0.0360129
萜类	114	alpha-Pinene-M	4.5596	5.98242	6.01721	5.80602	4.21168	6.03736	2.78581	4.15125	4.61332	5.32259	2.74919	3.62144	4.5065	4.25136
醇	115	alpha-Terpineol	1.61814	3.07392	3.0434	2.99396	1.54489	2.9262	2.0155	1.51926	2.47696	1.75914	2.06372	1.69383	1.89587	1.6395
萜类	116	alpha-Terpinolene	1.35567	1.65598	0.798389	1.50278	0.759324	0.750778	0.584752	0.653726	0.520662	1.11335	1.36849	0.740402	1.4338	1.80187
萜类	117	beta-Caryophyllene	0.0683635	0.0805713	0.0274675	0.0262467	0.0726363	0.0286883	0.06287	0.0610389	0.0976622	0.315571	0.0299091	0.0250259	0.124519	0.0402857
萜类	118	beta-Ocimene	1.50705	1.50278	1.42526	1.34286	1.31173	1.41732	1.61082	1.43075	1.29463	1.61692	1.53818	1.7274	1.63462	1.75487
萜类	119	beta-Pinene-D	0.0714155	0.404688	0.0421168	0.0616493	0.113532	0.325337	0.0463896	0.0476103	0.0451688	0.153818	0.222792	0.0531038	0.0885064	0.0805713
萜类	120	beta-Pinene-M	1.88427	1.42709	2.09241	1.52414	2.04297	2.86516	1.11091	1.10969	1.81835	2.18336	2.85052	1.1927	1.84093	2.14674
烯醛	121	Butanal	3.02081	3.45663	3.34859	2.36098	2.66923	3.68064	1.89404	1.75487	2.68754	2.50687	1.4808	2.60636	2.80107	2.6442
酯类	122	Butanoic acid, 2-methylpropyl ester	1.1164	1.06391	0.37722	0.907648	0.874077	1.18171	0.173961	0.524324	0.178234	1.32699	1.43319	0.341818	1.15852	0.733687
酯类	123	Butyl butanoate	1.81957	2.05091	0.943661	1.13349	1.6566	1.18782	1.58274	1.55344	2.05213	2.67961	0.593298	0.908869	2.97198	1.22444
酯类	124	Butyl propanoate	1.1573	1.00043	0.704999	1.0871	1.16157	1.25374	0.352194	0.393701	0.367454	1.51376	0.350363	0.305194	1.0926	0.789843
烯醛	125	delta-3-carene-D	0.48709	0.263688	0.263078	0.354636	0.362571	0.383935	0.084844	0.167247	0.11048	0.844778	0.645791	0.249649	0.768479	0.332051
烯醛	126	delta-3-carene-M	1.18538	1.92578	1.86718	1.61875	0.954648	1.77989	1.11091	1.02912	1.64256	0.653726	0.369285	0.542636	0.822804	0.903375
酸类	127	Diethyl butanedioate	1.49911	0.768479	0.929622	0.775804	1.47897	0.495025	0.666545	1.1518	1.08466	1.83117	1.20857	1.32637	1.69932	1.31112
酮	128	Dihydrocarvone	0.451077	0.334493	0.169078	0.310688	0.461454	0.524324	0.0860648	0.0964414	0.107428	0.579869	0.0933895	0.0695843	0.415675	0.28322
醚	129	Dimethyl disulfide	0.20387	0.170298	0.241104	0.141	0.112312	0.0543246	0.430934	0.291766	0.468779	0.0750778	0.0427272	0.0921687	0.297259	0.162363
醚	130	Dipropyl disulphide	2.22304	2.81878	2.82854	2.68266	2.07044	2.79741	2.6088	2.55875	2.68205	2.37807	1.97278	2.14369	2.44094	2.64176
酯类	132	Ethyl 2-methylbutanoate	1.28914	1.33919	1.33797	1.30501	1.22139	1.38924	1.39413	1.35567	1.33797	1.27632	1.27937	1.4045	1.29463	1.29647
酯类	133	Ethyl acetate-D	2.12293	1.93249	2.05823	0.609778	4.25075	1.72008	0.62748	5.8933	4.53397	1.6627	6.54581	3.50302	1.53208	3.78258
腈化无	134	Ethyl acetate-M	0.954038	0.711103	0.650674	0.491363	1.25008	0.602454	0.545688	1.68406	1.3044	0.636025	1.9508	1.13715	0.652506	1.3453
酯类	135	Ethyl butanoate	1.7683	1.83971	0.922908	1.29402	3.11787	2.7675	0.360129	1.0047	1.00287	3.06232	3.42184	0.540194	1.96301	2.18702
酯类	136	Ethyl crotonate	0.124519	0.343649	0.165415	0.170298	0.103766	0.476103	0.084844	0.0860648	0.0970518	0.0976622	0.0598181	0.0598181	0.0836233	0.0994934
酯类	137	Ethyl formate	4.08961	4.32949	4.26601	5.06073	2.88714	4.61881	4.56449	1.42037	2.87127	3.97851	1.07306	3.35287	4.36428	3.04279
酯类	138	Ethyl pentanoate	0.868583	1.18538	0.905207	0.979674	0.767869	0.825246	0.734298	0.892999	0.772752	0.916194	0.907648	0.95831	1.07856	1.12312
酯类	139	Ethyl propanoate	0.129402	0.344259	0.237441	0.100104	0.165415	0.0750778	0.108039	0.237441	0.307026	0.167247	0.114753	0.105597	0.321675	0.159922
吡嗪类	140	Ethylpyrazine	0.501129	0.171519	0.166636	0.111091	0.269181	0.0653116	0.181285	0.187389	0.28322	0.184948	0.31435	0.154428	0.515168	0.280168
萜类	141	gamma-terpinene-D	0.696454	1.11274	1.78234	1.58091	0.65983	1.07245	0.358909	0.513947	0.624428	0.961362	0.532869	0.40896	0.94244	0.579259
萜类	142	gamma-terpinene-M	1.85863	1.48569	0.743454	0.735519	1.70237	0.798389	1.39291	1.65049	1.54611	2.03626	1.3746	1.24825	2.21266	1.76647
萜类	143	Geraniol	1.53147	0.653726	0.962583	0.826466	1.43075	0.771531	0.997986	1.14265	1.20918	1.36117	1.02606	1.0456	1.17805	1.26045
酯类	144	Geranyl acetate	2.35732	1.97095	2.71501	2.60514	2.17237	2.52579	1.84582	1.67796	1.66514	2.37869	1.20002	1.43197	2.2035	1.85131
烯醛	145	Hexanal	0.06287	0.0744674	0.0396753	0.0524934	0.10926	0.0531038	0.0268571	0.111701	0.0616493	0.178234	0.462064	0.0811817	0.0793505	0.0463896
酯类	146	Hexyl acetate	0.117195	0.073857	0.032961	0.0592077	0.128182	0.0701947	0.0286883	0.0280779	0.0280779	0.235	0.0311298	0.0274675	0.134896	0.054935
酯类	147	Hexyl propanoate	3.40231	5.10895	3.83996	3.94494	2.56607	4.89105	0.169688	1.47409	1.34713	3.67698	1.05719	1.63279	2.3445	2.00146
酯类	148	Isoamyl formate	1.23299	1.32393	1.39108	1.32699	1.20613	1.17561	1.43624	1.35689	1.31295	1.16889	1.31661	1.38619	1.13349	1.31722
酯类	149	Isoamyl isovalerate	0.415675	0.388207	0.0640908	0.292376	0.31435	0.277117	0.0366233	0.0360129	0.0421168	0.609778	0.0280779	0.0238052	0.51883	0.224013
烯醛	150	Isobutanal	0.835622	1.17195	1.41488	1.70237	0.778246	1.78539	1.2104	1.03949	1.20918	1.128	0.716596	0.908259	0.69035	1.04865
酯类	151	Isobutyl acetate	0.362571	2.09058	2.76811	2.23646	0.550571	2.71318	0.0622597	1.40573	1.68589	0.366844	0.325948	0.122688	0.657389	0.890557
酯类	152	Isobutyl butanoate	0.458402	0.686077	0.217909	0.490753	0.416285	0.446805	0.153208	0.197766	0.197766	0.499908	0.191052	0.148935	0.493194	0.484038
酯类	153	Isobutyl isobutyrate	3.22102	2.90118	1.6334	2.53922	3.55063	0.766648	0.928401	1.18354	1.57358	3.59946	0.917414	0.667765	3.3547	2.2853
萜类	154	Limonene	0.563999	1.23543	1.23787	1.44357	0.798999	1.23176	1.14875	0.660441	0.873466	1.02545	0.599402	0.59696	0.736739	0.904596
萜类	155	Linalool	2.06189	1.85741	0.955258	1.58091	2.51663	0.725142	0.579869	0.697064	1.01874	2.30117	0.866142	0.597571	2.26149	1.35812
酯类	156	Linalyl acetate	0.368675	0.544467	0.545077	0.552402	0.127571	0.602454	0.225844	0.127571	0.0885064	0.171519	0.167247	0.202649	0.287493	0.360129
醇	157	Menthol	1.30379	1.49973	1.269	1.31722	1.39291	1.24641	1.36361	1.49362	1.40206	1.42221	1.19941	1.42526	1.36788	1.31478
酯类	158	Menthyl acetate	1.52109	0.969908	0.515779	1.24641	1.87328	3.94861	0.289324	0.504792	0.304584	2.68937	1.07673	0.369285	1.99475	1.07184
烯醛	159	Methional	3.63548	3.4664	2.58194	2.63383	3.22163	2.38967	4.03955	3.09284	2.87188	3.6489	2.21449	3.12885	3.80272	3.99988
酯类	160	Methyl 2-nonynoate	1.22078	1.17012	0.567051	0.976012	0.986388	1.03522	0.437038	0.403467	0.406519	1.3691	0.311298	0.307026	1.45578	1.11823
酯类	161	Methyl acetate	0.499908	0.347922	0.531038	0.372948	0.330831	0.277117	0.952817	0.623817	0.418116	0.166026	1.45517	0.209363	0.262467	0.949155
酯类	162	Methyl butanoate	1.1811	1.02912	0.95831	0.993103	1.27083	1.21223	0.313129	0.773363	0.762376	1.33004	1.09015	0.521272	1.28487	0.991882
酸类	163	Methyl enanthate	0.531649	1.8275	0.120247	1.27754	0.150766	0.101935	0.0592077	0.0781298	0.0579869	0.365013	0.430324	0.0866752	0.506012	0.902155
萜类	164	Myrcene-D	1.37154	1.3276	1.34347	1.33919	1.316	1.30318	1.39535	1.40756	1.38314	1.32332	1.35689	1.42587	1.3575	1.35995
萜类	165	Myrcene-M	0.939388	0.779467	0.616493	0.774583	0.961362	0.865531	0.463285	0.451077	0.430324	1.06696	0.762986	0.477934	0.897882	0.736739
萜类	166	Nerolidol	0.258805	0.0701947	0.0622597	0.0732467	0.291766	0.0689739	0.0592077	0.123299	0.259415	0.421168	0.0592077	0.0524934	0.206922	0.0793505
酮	167	Nonan-2-one	0.437649	0.463285	0.417506	0.269792	0.465116	0.0708051	0.602454	0.955869	0.871025	0.287493	0.21974	0.908869	0.47122	0.588415
烯醛	168	Nonanal	0.12635	0.150156	0.780687	0.305194	0.114143	0.260026	0.363181	0.397363	0.647623	0.124519	0.150156	0.232558	0.120247	0.135506
萜类	169	p-Cymene-D	0.462064	0.350363	0.104987	0.227065	0.323506	0.140389	0.0683635	0.0824025	0.0909479	0.744064	0.111701	0.0469999	0.547519	0.196545
萜类	170	p-Cymene-M	1.35934	1.19209	0.756882	0.917414	1.05353	0.89422	0.623817	0.649454	0.605506	1.56382	0.845999	0.582311	1.53818	1.13105
酯类	171	Phenethyl acetate	0.0305194	0.0531038	0.0396753	0.0543246	0.0231948	0.191052	0.0262467	0.0268571	0.0335714	0.0390649	0.0524934	0.021974	0.0396753	0.0262467
烯醛	172	Propanal	3.28755	2.8908	3.32906	2.55448	1.94409	2.25295	3.55368	3.50119	3.01349	1.34102	4.37954	2.05152	2.70219	4.0304
酯类	173	Propyl acetate	0.954038	0.846609	0.795337	0.642129	1.07062	0.351584	0.669596	0.771531	1.06818	1.44906	0.354026	0.734908	1.62791	0.729415
酯类	174	Propyl butanoate	0.995544	1.0163	0.941219	1.04193	0.885064	0.888726	1.14082	1.128	1.03339	0.864921	0.970518	1.16889	0.975401	0.979064
酯类	175	Propyl propanoate	0.421779	0.576817	0.433986	0.507844	0.543246	0.711103	0.192272	0.401636	0.466337	0.487701	0.425441	0.15687	0.562168	0.467558
烯	176	Styrene	1.84765	1.82018	1.92822	1.92761	1.91418	2.068	2.18275	1.84276	1.97522	2.16932	1.42099	2.41043	1.83544	2.3915
			100.213
萜类			21.6548	23.4603	21.1738	22.1852	20.6458	22.3518	13.9565	15.3409	17.3021	24.9319	16.8486	14.3954	22.6717	20.3034
酯类			34.7446	37.9253	30.8216	33.89	35.7688	39.2938	20.2423	26.7906	27.0439	39.552	28.2561	22.0601	35.4807	30.4535
烯醛			17.1269	18.5393	17.8728	15.781	14.0975	16.992	15.0406	14.4009	15.9061	14.5327	12.6741	13.8766	16.11	17.1696
酸类			2.03076	2.59598	1.04987	2.05335	1.62974	0.59696	0.725752	1.22993	1.14265	2.19618	1.63889	1.41305	2.20533	2.21327
醇类			8.86223	12.1107	9.4067	9.51657	9.72655	8.15968	6.2925	7.7617	10.918	10.9632	4.94598	5.68028	11.3813	6.89678
酮类			9.04596	10.2435	9.53855	8.11878	8.53262	8.67912	5.88537	8.44778	8.09315	8.12366	7.51083	7.15681	10.0421	8.92266
其他类			6.79668	7.86547	7.39547	5.61985	7.31307	7.21357	5.52707	6.89495	8.33486	6.04346	6.74235	4.68351	7.81481	6.6685
