# Supplementary material for: Correlation between climatic environment and characteristic components of 14 kinds of huajiao by thermal analysis techniques, GC‐MS and HS‐IMS
Source: Food Sci Nutr. 2024 May 3;12(7):4783–99. doi: 10.1002/fsn3.4126 (PMC11266924; doi:10.1002/fsn3.4126)
Supplement: Supplementary file 1 — Appendix S1. [file FSN3-12-4783-s001.zip › appendix file/appendix file C/data table/GC-IMS.xlsx]

## Sheet: 温带
																														半定量报告
																														2023-07-25 18:57:44
																														GAS VOCal
																														Area Label	Area Dt-Type	Area Dt Center	Area Dt Width	Area Rt Type	Area Rt Start	Area Rt End	Unit
																														gamma-terpinene-M	RipRel	0.9419	0.0271	SpecNum	2318	2400	a.u.
																														Area Label	Area Dt-Type	Area Dt Center	Area Dt Width	Area Rt Type	Area Rt Start	Area Rt End	Unit
																														83	RipRel	0.9432	0.0279	SpecNum	1110	1136	a.u.
																														Area Label	Area Dt-Type	Area Dt Center	Area Dt Width	Area Rt Type	Area Rt Start	Area Rt End	Unit
																														1-penten-3-ol	RipRel	0.9415	0.0175	SpecNum	1958	1982	a.u.
																														Area Label	Area Dt-Type	Area Dt Center	Area Dt Width	Area Rt Type	Area Rt Start	Area Rt End	Unit
																														80	RipRel	0.9528	0.0175	SpecNum	1141	1156	a.u.
																														Area Label	Area Dt-Type	Area Dt Center	Area Dt Width	Area Rt Type	Area Rt Start	Area Rt End	Unit
																														Styrene	RipRel	1.0415	0.0341	SpecNum	906	935	a.u.
																														Area Label	Area Dt-Type	Area Dt Center	Area Dt Width	Area Rt Type	Area Rt Start	Area Rt End	Unit
																														Isobutanal	RipRel	1.0808	0.0183	SpecNum	803	816	a.u.
																														Area Label	Area Dt-Type	Area Dt Center	Area Dt Width	Area Rt Type	Area Rt Start	Area Rt End	Unit
																														29	RipRel	1.0825	0.0271	SpecNum	1007	1033	a.u.
																														Area Label	Area Dt-Type	Area Dt Center	Area Dt Width	Area Rt Type	Area Rt Start	Area Rt End	Unit
																														82	RipRel	1.0886	0.0271	SpecNum	1272	1298	a.u.
																														Area Label	Area Dt-Type	Area Dt Center	Area Dt Width	Area Rt Type	Area Rt Start	Area Rt End	Unit
																														81	RipRel	1.0921	0.0183	SpecNum	1120	1132	a.u.
																														Area Label	Area Dt-Type	Area Dt Center	Area Dt Width	Area Rt Type	Area Rt Start	Area Rt End	Unit
																														Ethyl acetate-M	RipRel	1.1017	0.0341	SpecNum	847	858	a.u.
																														Area Label	Area Dt-Type	Area Dt Center	Area Dt Width	Area Rt Type	Area Rt Start	Area Rt End	Unit
																														11	RipRel	1.1039	0.0279	SpecNum	2174	2272	a.u.
																														Area Label	Area Dt-Type	Area Dt Center	Area Dt Width	Area Rt Type	Area Rt Start	Area Rt End	Unit
																														85	RipRel	1.1223	0.0314	SpecNum	1395	1445	a.u.
																														Area Label	Area Dt-Type	Area Dt Center	Area Dt Width	Area Rt Type	Area Rt Start	Area Rt End	Unit
																														2-butanol	RipRel	1.1301	0.021	SpecNum	1185	1213	a.u.
																														Area Label	Area Dt-Type	Area Dt Center	Area Dt Width	Area Rt Type	Area Rt Start	Area Rt End	Unit
																														31	RipRel	1.1341	0.0183	SpecNum	2710	2769	a.u.
																														Area Label	Area Dt-Type	Area Dt Center	Area Dt Width	Area Rt Type	Area Rt Start	Area Rt End	Unit
																														Ethylpyrazine	RipRel	1.1472	0.0201	SpecNum	997	1009	a.u.
																														Area Label	Area Dt-Type	Area Dt Center	Area Dt Width	Area Rt Type	Area Rt Start	Area Rt End	Unit
																														Propanal	RipRel	1.1528	0.0314	SpecNum	778	824	a.u.
																														Area Label	Area Dt-Type	Area Dt Center	Area Dt Width	Area Rt Type	Area Rt Start	Area Rt End	Unit
																														40	RipRel	1.1651	0.0437	SpecNum	3009	3224	a.u.
																														Area Label	Area Dt-Type	Area Dt Center	Area Dt Width	Area Rt Type	Area Rt Start	Area Rt End	Unit
																														Propyl acetate	RipRel	1.1668	0.0489	SpecNum	1016	1052	a.u.
																														Area Label	Area Dt-Type	Area Dt Center	Area Dt Width	Area Rt Type	Area Rt Start	Area Rt End	Unit
																														49	RipRel	1.1664	0.0201	SpecNum	5091	5311	a.u.
																														Area Label	Area Dt-Type	Area Dt Center	Area Dt Width	Area Rt Type	Area Rt Start	Area Rt End	Unit
																														2,3-butanedione	RipRel	1.1707	0.0323	SpecNum	1235	1289	a.u.
																														Area Label	Area Dt-Type	Area Dt Center	Area Dt Width	Area Rt Type	Area Rt Start	Area Rt End	Unit
																														21	RipRel	1.1729	0.0419	SpecNum	2381	2491	a.u.
																														Area Label	Area Dt-Type	Area Dt Center	Area Dt Width	Area Rt Type	Area Rt Start	Area Rt End	Unit
																														86	RipRel	1.179	0.0245	SpecNum	1432	1470	a.u.
																														Area Label	Area Dt-Type	Area Dt Center	Area Dt Width	Area Rt Type	Area Rt Start	Area Rt End	Unit
																														71	RipRel	1.183	0.041	SpecNum	923	953	a.u.
																														Area Label	Area Dt-Type	Area Dt Center	Area Dt Width	Area Rt Type	Area Rt Start	Area Rt End	Unit
																														delta-3-carene-M	RipRel	1.1812	0.0183	SpecNum	1581	1621	a.u.
																														Area Label	Area Dt-Type	Area Dt Center	Area Dt Width	Area Rt Type	Area Rt Start	Area Rt End	Unit
																														39	RipRel	1.1825	0.0279	SpecNum	3294	3627	a.u.
																														Area Label	Area Dt-Type	Area Dt Center	Area Dt Width	Area Rt Type	Area Rt Start	Area Rt End	Unit
																														12	RipRel	1.1817	0.014	SpecNum	2003	2036	a.u.
																														Area Label	Area Dt-Type	Area Dt Center	Area Dt Width	Area Rt Type	Area Rt Start	Area Rt End	Unit
																														48	RipRel	1.1817	0.014	SpecNum	4418	4594	a.u.
																														Area Label	Area Dt-Type	Area Dt Center	Area Dt Width	Area Rt Type	Area Rt Start	Area Rt End	Unit
																														Methyl acetate	RipRel	1.19	0.0201	SpecNum	788	798	a.u.
																														Area Label	Area Dt-Type	Area Dt Center	Area Dt Width	Area Rt Type	Area Rt Start	Area Rt End	Unit
																														alpha-Pinene-M	RipRel	1.1965	0.0349	SpecNum	1125	1147	a.u.
																														Area Label	Area Dt-Type	Area Dt Center	Area Dt Width	Area Rt Type	Area Rt Start	Area Rt End	Unit
																														Myrcene-M	RipRel	1.2	0.0349	SpecNum	1688	1739	a.u.
																														Area Label	Area Dt-Type	Area Dt Center	Area Dt Width	Area Rt Type	Area Rt Start	Area Rt End	Unit
																														Ethyl butanoate	RipRel	1.2087	0.0279	SpecNum	1157	1204	a.u.
																														Area Label	Area Dt-Type	Area Dt Center	Area Dt Width	Area Rt Type	Area Rt Start	Area Rt End	Unit
																														beta-Pinene-M	RipRel	1.214	0.0437	SpecNum	1419	1533	a.u.
																														Area Label	Area Dt-Type	Area Dt Center	Area Dt Width	Area Rt Type	Area Rt Start	Area Rt End	Unit
																														17	RipRel	1.2131	0.0245	SpecNum	2113	2180	a.u.
																														Area Label	Area Dt-Type	Area Dt Center	Area Dt Width	Area Rt Type	Area Rt Start	Area Rt End	Unit
																														Geranyl acetate	RipRel	1.2166	0.0419	SpecNum	5979	7386	a.u.
																														Area Label	Area Dt-Type	Area Dt Center	Area Dt Width	Area Rt Type	Area Rt Start	Area Rt End	Unit
																														Geraniol	RipRel	1.2166	0.0419	SpecNum	7386	8366	a.u.
																														Area Label	Area Dt-Type	Area Dt Center	Area Dt Width	Area Rt Type	Area Rt Start	Area Rt End	Unit
																														gamma-terpinene-D	RipRel	1.2166	0.0349	SpecNum	2329	2386	a.u.
																														Area Label	Area Dt-Type	Area Dt Center	Area Dt Width	Area Rt Type	Area Rt Start	Area Rt End	Unit
																														Ethyl formate	RipRel	1.2201	0.0489	SpecNum	832	858	a.u.
																														Area Label	Area Dt-Type	Area Dt Center	Area Dt Width	Area Rt Type	Area Rt Start	Area Rt End	Unit
																														20	RipRel	1.2279	0.0314	SpecNum	2186	2223	a.u.
																														Area Label	Area Dt-Type	Area Dt Center	Area Dt Width	Area Rt Type	Area Rt Start	Area Rt End	Unit
																														alpha-Terpineol	RipRel	1.2345	0.0341	SpecNum	2061	2133	a.u.
																														Area Label	Area Dt-Type	Area Dt Center	Area Dt Width	Area Rt Type	Area Rt Start	Area Rt End	Unit
																														Menthyl acetate	RipRel	1.2362	0.041	SpecNum	2516	2717	a.u.
																														Area Label	Area Dt-Type	Area Dt Center	Area Dt Width	Area Rt Type	Area Rt Start	Area Rt End	Unit
																														Isobutyl acetate	RipRel	1.2345	0.0201	SpecNum	1168	1180	a.u.
																														Area Label	Area Dt-Type	Area Dt Center	Area Dt Width	Area Rt Type	Area Rt Start	Area Rt End	Unit
																														32	RipRel	1.2354	0.0201	SpecNum	2813	2865	a.u.
																														Area Label	Area Dt-Type	Area Dt Center	Area Dt Width	Area Rt Type	Area Rt Start	Area Rt End	Unit
																														44	RipRel	1.2362	0.0114	SpecNum	2959	3008	a.u.
																														Area Label	Area Dt-Type	Area Dt Center	Area Dt Width	Area Rt Type	Area Rt Start	Area Rt End	Unit
																														2-Butanone	RipRel	1.2403	0.0372	SpecNum	857	878	a.u.
																														Area Label	Area Dt-Type	Area Dt Center	Area Dt Width	Area Rt Type	Area Rt Start	Area Rt End	Unit
																														Menthol	RipRel	1.2447	0.0393	SpecNum	1899	1989	a.u.
																														Area Label	Area Dt-Type	Area Dt Center	Area Dt Width	Area Rt Type	Area Rt Start	Area Rt End	Unit
																														51	RipRel	1.2459	0.0253	SpecNum	4581	4805	a.u.
																														Area Label	Area Dt-Type	Area Dt Center	Area Dt Width	Area Rt Type	Area Rt Start	Area Rt End	Unit
																														Dipropyl disulphide	RipRel	1.2576	0.0559	SpecNum	3122	3332	a.u.
																														Area Label	Area Dt-Type	Area Dt Center	Area Dt Width	Area Rt Type	Area Rt Start	Area Rt End	Unit
																														Ethyl pentanoate	RipRel	1.2607	0.0253	SpecNum	1604	1635	a.u.
																														Area Label	Area Dt-Type	Area Dt Center	Area Dt Width	Area Rt Type	Area Rt Start	Area Rt End	Unit
																														22	RipRel	1.2598	0.0183	SpecNum	2213	2237	a.u.
																														Area Label	Area Dt-Type	Area Dt Center	Area Dt Width	Area Rt Type	Area Rt Start	Area Rt End	Unit
																														67	RipRel	1.2611	0.014	SpecNum	2445	2494	a.u.
																														Area Label	Area Dt-Type	Area Dt Center	Area Dt Width	Area Rt Type	Area Rt Start	Area Rt End	Unit
																														72	RipRel	1.2664	0.0314	SpecNum	979	1009	a.u.
																														Area Label	Area Dt-Type	Area Dt Center	Area Dt Width	Area Rt Type	Area Rt Start	Area Rt End	Unit
																														Butyl propanoate	RipRel	1.2725	0.0279	SpecNum	1680	1702	a.u.
																														Area Label	Area Dt-Type	Area Dt Center	Area Dt Width	Area Rt Type	Area Rt Start	Area Rt End	Unit
																														Butanal	RipRel	1.2773	0.041	SpecNum	828	857	a.u.
																														Area Label	Area Dt-Type	Area Dt Center	Area Dt Width	Area Rt Type	Area Rt Start	Area Rt End	Unit
																														beta-Ocimene	RipRel	1.2777	0.0367	SpecNum	1206	1254	a.u.
																														Area Label	Area Dt-Type	Area Dt Center	Area Dt Width	Area Rt Type	Area Rt Start	Area Rt End	Unit
																														73	RipRel	1.2878	0.0201	SpecNum	1044	1057	a.u.
																														Area Label	Area Dt-Type	Area Dt Center	Area Dt Width	Area Rt Type	Area Rt Start	Area Rt End	Unit
																														Diethyl butanedioate	RipRel	1.2895	0.0323	SpecNum	5649	6148	a.u.
																														Area Label	Area Dt-Type	Area Dt Center	Area Dt Width	Area Rt Type	Area Rt Start	Area Rt End	Unit
																														2-methylbutyl acetate	RipRel	1.2913	0.0393	SpecNum	1500	1582	a.u.
																														Area Label	Area Dt-Type	Area Dt Center	Area Dt Width	Area Rt Type	Area Rt Start	Area Rt End	Unit
																														p-Cymene-M	RipRel	1.3026	0.0323	SpecNum	2203	2322	a.u.
																														Area Label	Area Dt-Type	Area Dt Center	Area Dt Width	Area Rt Type	Area Rt Start	Area Rt End	Unit
																														alpha-Terpinolene	RipRel	1.3022	0.0314	SpecNum	2456	2554	a.u.
																														Area Label	Area Dt-Type	Area Dt Center	Area Dt Width	Area Rt Type	Area Rt Start	Area Rt End	Unit
																														76	RipRel	1.3031	0.0279	SpecNum	1054	1073	a.u.
																														Area Label	Area Dt-Type	Area Dt Center	Area Dt Width	Area Rt Type	Area Rt Start	Area Rt End	Unit
																														2,3-Pentanedione	RipRel	1.3035	0.0341	SpecNum	1281	1337	a.u.
																														Area Label	Area Dt-Type	Area Dt Center	Area Dt Width	Area Rt Type	Area Rt Start	Area Rt End	Unit
																														1,8-Cineole	RipRel	1.3039	0.0279	SpecNum	1937	2057	a.u.
																														Area Label	Area Dt-Type	Area Dt Center	Area Dt Width	Area Rt Type	Area Rt Start	Area Rt End	Unit
																														14	RipRel	1.3044	0.0271	SpecNum	2056	2108	a.u.
																														Area Label	Area Dt-Type	Area Dt Center	Area Dt Width	Area Rt Type	Area Rt Start	Area Rt End	Unit
																														2-Ethyl furan	RipRel	1.3105	0.0341	SpecNum	1008	1027	a.u.
																														Area Label	Area Dt-Type	Area Dt Center	Area Dt Width	Area Rt Type	Area Rt Start	Area Rt End	Unit
																														Butyl butanoate	RipRel	1.3262	0.0393	SpecNum	2094	2142	a.u.
																														Area Label	Area Dt-Type	Area Dt Center	Area Dt Width	Area Rt Type	Area Rt Start	Area Rt End	Unit
																														28	RipRel	1.3266	0.0314	SpecNum	2518	2628	a.u.
																														Area Label	Area Dt-Type	Area Dt Center	Area Dt Width	Area Rt Type	Area Rt Start	Area Rt End	Unit
																														Ethyl acetate-D	RipRel	1.3345	0.0349	SpecNum	836	855	a.u.
																														Area Label	Area Dt-Type	Area Dt Center	Area Dt Width	Area Rt Type	Area Rt Start	Area Rt End	Unit
																														84	RipRel	1.3463	0.0341	SpecNum	1275	1296	a.u.
																														Area Label	Area Dt-Type	Area Dt Center	Area Dt Width	Area Rt Type	Area Rt Start	Area Rt End	Unit
																														77	RipRel	1.3546	0.021	SpecNum	859	874	a.u.
																														Area Label	Area Dt-Type	Area Dt Center	Area Dt Width	Area Rt Type	Area Rt Start	Area Rt End	Unit
																														41	RipRel	1.3699	0.0341	SpecNum	901	917	a.u.
																														Area Label	Area Dt-Type	Area Dt Center	Area Dt Width	Area Rt Type	Area Rt Start	Area Rt End	Unit
																														79	RipRel	1.3803	0.1092	SpecNum	1239	1277	a.u.
																														Area Label	Area Dt-Type	Area Dt Center	Area Dt Width	Area Rt Type	Area Rt Start	Area Rt End	Unit
																														9	RipRel	1.3681	0.0131	SpecNum	2901	2948	a.u.
																														Area Label	Area Dt-Type	Area Dt Center	Area Dt Width	Area Rt Type	Area Rt Start	Area Rt End	Unit
																														46	RipRel	1.3729	0.0175	SpecNum	3066	3128	a.u.
																														Area Label	Area Dt-Type	Area Dt Center	Area Dt Width	Area Rt Type	Area Rt Start	Area Rt End	Unit
																														13	RipRel	1.383	0.0341	SpecNum	2020	2087	a.u.
																														Area Label	Area Dt-Type	Area Dt Center	Area Dt Width	Area Rt Type	Area Rt Start	Area Rt End	Unit
																														2-methyl-1-propanol	RipRel	1.386	0.014	SpecNum	1401	1408	a.u.
																														Area Label	Area Dt-Type	Area Dt Center	Area Dt Width	Area Rt Type	Area Rt Start	Area Rt End	Unit
																														Nonan-2-one	RipRel	1.3882	0.0201	SpecNum	1442	1458	a.u.
																														Area Label	Area Dt-Type	Area Dt Center	Area Dt Width	Area Rt Type	Area Rt Start	Area Rt End	Unit
																														19	RipRel	1.3904	0.021	SpecNum	1015	1027	a.u.
																														Area Label	Area Dt-Type	Area Dt Center	Area Dt Width	Area Rt Type	Area Rt Start	Area Rt End	Unit
																														3-methylbutanal	RipRel	1.3956	0.0437	SpecNum	874	890	a.u.
																														Area Label	Area Dt-Type	Area Dt Center	Area Dt Width	Area Rt Type	Area Rt Start	Area Rt End	Unit
																														2-Heptylfuran	RipRel	1.4083	0.0253	SpecNum	1980	2027	a.u.
																														Area Label	Area Dt-Type	Area Dt Center	Area Dt Width	Area Rt Type	Area Rt Start	Area Rt End	Unit
																														Methional	RipRel	1.4201	0.0507	SpecNum	978	1009	a.u.
																														Area Label	Area Dt-Type	Area Dt Center	Area Dt Width	Area Rt Type	Area Rt Start	Area Rt End	Unit
																														18	RipRel	1.421	0.021	SpecNum	2124	2161	a.u.
																														Area Label	Area Dt-Type	Area Dt Center	Area Dt Width	Area Rt Type	Area Rt Start	Area Rt End	Unit
																														3-methyl-2-butanol	RipRel	1.4441	0.048	SpecNum	1399	1437	a.u.
																														Area Label	Area Dt-Type	Area Dt Center	Area Dt Width	Area Rt Type	Area Rt Start	Area Rt End	Unit
																														Hexyl propanoate	RipRel	1.4474	0.0577	SpecNum	2838	2935	a.u.
																														Area Label	Area Dt-Type	Area Dt Center	Area Dt Width	Area Rt Type	Area Rt Start	Area Rt End	Unit
																														Methyl butanoate	RipRel	1.4493	0.0341	SpecNum	1091	1104	a.u.
																														Area Label	Area Dt-Type	Area Dt Center	Area Dt Width	Area Rt Type	Area Rt Start	Area Rt End	Unit
																														Methyl 2-nonynoate	RipRel	1.4572	0.0323	SpecNum	2644	2752	a.u.
																														Area Label	Area Dt-Type	Area Dt Center	Area Dt Width	Area Rt Type	Area Rt Start	Area Rt End	Unit
																														Nerolidol	RipRel	1.4725	0.014	SpecNum	4904	5008	a.u.
																														Area Label	Area Dt-Type	Area Dt Center	Area Dt Width	Area Rt Type	Area Rt Start	Area Rt End	Unit
																														62	RipRel	1.5293	0.0245	SpecNum	3595	3728	a.u.
																														Area Label	Area Dt-Type	Area Dt Center	Area Dt Width	Area Rt Type	Area Rt Start	Area Rt End	Unit
																														74	RipRel	1.538	0.0367	SpecNum	1037	1056	a.u.
																														Area Label	Area Dt-Type	Area Dt Center	Area Dt Width	Area Rt Type	Area Rt Start	Area Rt End	Unit
																														89	RipRel	1.5576	0.041	SpecNum	1229	1250	a.u.
																														Area Label	Area Dt-Type	Area Dt Center	Area Dt Width	Area Rt Type	Area Rt Start	Area Rt End	Unit
																														1-Octen-3-ol	RipRel	1.5838	0.0393	SpecNum	1094	1125	a.u.
																														Area Label	Area Dt-Type	Area Dt Center	Area Dt Width	Area Rt Type	Area Rt Start	Area Rt End	Unit
																														75	RipRel	1.6114	0.0507	SpecNum	1039	1061	a.u.
																														Area Label	Area Dt-Type	Area Dt Center	Area Dt Width	Area Rt Type	Area Rt Start	Area Rt End	Unit
																														8	RipRel	1.6201	0.0314	SpecNum	1742	1771	a.u.
																														Area Label	Area Dt-Type	Area Dt Center	Area Dt Width	Area Rt Type	Area Rt Start	Area Rt End	Unit
																														69	RipRel	1.6249	0.0253	SpecNum	1611	1631	a.u.
																														Area Label	Area Dt-Type	Area Dt Center	Area Dt Width	Area Rt Type	Area Rt Start	Area Rt End	Unit
																														Ethyl 2-methylbutanoate	RipRel	1.6328	0.048	SpecNum	1328	1344	a.u.
																														Area Label	Area Dt-Type	Area Dt Center	Area Dt Width	Area Rt Type	Area Rt Start	Area Rt End	Unit
																														Isoamyl formate	RipRel	1.6328	0.048	SpecNum	1366	1395	a.u.
																														Area Label	Area Dt-Type	Area Dt Center	Area Dt Width	Area Rt Type	Area Rt Start	Area Rt End	Unit
																														Myrcene-D	RipRel	1.6511	0.0393	SpecNum	1646	1687	a.u.
																														Area Label	Area Dt-Type	Area Dt Center	Area Dt Width	Area Rt Type	Area Rt Start	Area Rt End	Unit
																														30	RipRel	1.6502	0.0323	SpecNum	2544	2601	a.u.
																														Area Label	Area Dt-Type	Area Dt Center	Area Dt Width	Area Rt Type	Area Rt Start	Area Rt End	Unit
																														Limonene	RipRel	1.6738	0.0253	SpecNum	1776	1798	a.u.
																														Area Label	Area Dt-Type	Area Dt Center	Area Dt Width	Area Rt Type	Area Rt Start	Area Rt End	Unit
																														Propyl butanoate	RipRel	1.7122	0.0655	SpecNum	1520	1567	a.u.
																														Area Label	Area Dt-Type	Area Dt Center	Area Dt Width	Area Rt Type	Area Rt Start	Area Rt End	Unit
																														delta-3-carene-D	RipRel	1.7148	0.0271	SpecNum	1578	1606	a.u.
																														Area Label	Area Dt-Type	Area Dt Center	Area Dt Width	Area Rt Type	Area Rt Start	Area Rt End	Unit
																														p-Cymene-D	RipRel	1.7157	0.0271	SpecNum	2254	2287	a.u.
																														Area Label	Area Dt-Type	Area Dt Center	Area Dt Width	Area Rt Type	Area Rt Start	Area Rt End	Unit
																														36	RipRel	1.721	0.062	SpecNum	3298	3605	a.u.
																														Area Label	Area Dt-Type	Area Dt Center	Area Dt Width	Area Rt Type	Area Rt Start	Area Rt End	Unit
																														68	RipRel	1.7306	0.0253	SpecNum	1329	1344	a.u.
																														Area Label	Area Dt-Type	Area Dt Center	Area Dt Width	Area Rt Type	Area Rt Start	Area Rt End	Unit
																														Linalool	RipRel	1.7742	0.041	SpecNum	1502	1534	a.u.
																														Area Label	Area Dt-Type	Area Dt Center	Area Dt Width	Area Rt Type	Area Rt Start	Area Rt End	Unit
																														55	RipRel	1.7747	0.0349	SpecNum	5759	6017	a.u.
																														Area Label	Area Dt-Type	Area Dt Center	Area Dt Width	Area Rt Type	Area Rt Start	Area Rt End	Unit
																														52	RipRel	1.7799	0.0314	SpecNum	7510	7884	a.u.
																														Area Label	Area Dt-Type	Area Dt Center	Area Dt Width	Area Rt Type	Area Rt Start	Area Rt End	Unit
																														3,5,5-trimethyl-2-cyclohexen-1-one	RipRel	1.786	0.0454	SpecNum	1677	1732	a.u.
																														Area Label	Area Dt-Type	Area Dt Center	Area Dt Width	Area Rt Type	Area Rt Start	Area Rt End	Unit
																														Methyl enanthate	RipRel	1.7943	0.0323	SpecNum	2487	2523	a.u.
																														Area Label	Area Dt-Type	Area Dt Center	Area Dt Width	Area Rt Type	Area Rt Start	Area Rt End	Unit
																														Isobutyl butanoate	RipRel	1.8017	0.0279	SpecNum	1727	1750	a.u.
																														Area Label	Area Dt-Type	Area Dt Center	Area Dt Width	Area Rt Type	Area Rt Start	Area Rt End	Unit
																														Isobutyl isobutyrate	RipRel	1.8092	0.0655	SpecNum	1484	1520	a.u.
																														Area Label	Area Dt-Type	Area Dt Center	Area Dt Width	Area Rt Type	Area Rt Start	Area Rt End	Unit
																														Butanoic acid, 2-methylpropyl ester	RipRel	1.8096	0.0437	SpecNum	1811	1856	a.u.
																														Area Label	Area Dt-Type	Area Dt Center	Area Dt Width	Area Rt Type	Area Rt Start	Area Rt End	Unit
																														Dihydrocarvone	RipRel	1.8122	0.021	SpecNum	2027	2079	a.u.
																														Area Label	Area Dt-Type	Area Dt Center	Area Dt Width	Area Rt Type	Area Rt Start	Area Rt End	Unit
																														88	RipRel	1.8262	0.0314	SpecNum	1648	1664	a.u.
																														Area Label	Area Dt-Type	Area Dt Center	Area Dt Width	Area Rt Type	Area Rt Start	Area Rt End	Unit
																														61	RipRel	1.8498	0.0419	SpecNum	7028	7464	a.u.
																														Area Label	Area Dt-Type	Area Dt Center	Area Dt Width	Area Rt Type	Area Rt Start	Area Rt End	Unit
																														15	RipRel	1.8952	0.0646	SpecNum	2027	2077	a.u.
																														Area Label	Area Dt-Type	Area Dt Center	Area Dt Width	Area Rt Type	Area Rt Start	Area Rt End	Unit
																														Linalyl acetate	RipRel	1.8939	0.0253	SpecNum	4632	4768	a.u.
																														Area Label	Area Dt-Type	Area Dt Center	Area Dt Width	Area Rt Type	Area Rt Start	Area Rt End	Unit
																														53	RipRel	1.9563	0.021	SpecNum	7038	7262	a.u.
																														Area Label	Area Dt-Type	Area Dt Center	Area Dt Width	Area Rt Type	Area Rt Start	Area Rt End	Unit
																														Isoamyl isovalerate	RipRel	2.021	0.0245	SpecNum	2678	2714	a.u.
																														Area Label	Area Dt-Type	Area Dt Center	Area Dt Width	Area Rt Type	Area Rt Start	Area Rt End	Unit
																														2	RipRel	2.1812	0.0742	SpecNum	1333	1353	a.u.
																														Area Label	Area Dt-Type	Area Dt Center	Area Dt Width	Area Rt Type	Area Rt Start	Area Rt End	Unit
																														3	RipRel	2.1825	0.0769	SpecNum	1357	1381	a.u.
																														Area Label	Area Dt-Type	Area Dt Center	Area Dt Width	Area Rt Type	Area Rt Start	Area Rt End	Unit
																														58	RipRel	2.4076	0.0809	SpecNum	4682	4881	a.u.
																														Area Label	Area Dt-Type	Area Dt Center	Area Dt Width	Area Rt Type	Area Rt Start	Area Rt End	Unit
																														63	RipRel	2.1383	0.0327	SpecNum	3607	3690	a.u.
																														Area Label	Area Dt-Type	Area Dt Center	Area Dt Width	Area Rt Type	Area Rt Start	Area Rt End	Unit
																														56	RipRel	1.3338	0.0486	SpecNum	4181	4422	a.u.
																														Area Label	Area Dt-Type	Area Dt Center	Area Dt Width	Area Rt Type	Area Rt Start	Area Rt End	Unit
																														59	RipRel	1.7171	0.0549	SpecNum	4429	4580	a.u.
																														Area Label	Area Dt-Type	Area Dt Center	Area Dt Width	Area Rt Type	Area Rt Start	Area Rt End	Unit
																														54	RipRel	1.8224	0.0346	SpecNum	7491	7867	a.u.
																														Area Label	Area Dt-Type	Area Dt Center	Area Dt Width	Area Rt Type	Area Rt Start	Area Rt End	Unit
																														33	RipRel	1.7879	0.0436	SpecNum	2818	2870	a.u.
																														Area Label	Area Dt-Type	Area Dt Center	Area Dt Width	Area Rt Type	Area Rt Start	Area Rt End	Unit
																														45	RipRel	1.2517	0.0391	SpecNum	2963	3064	a.u.
																														Area Label	Area Dt-Type	Area Dt Center	Area Dt Width	Area Rt Type	Area Rt Start	Area Rt End	Unit
																														38	RipRel	1.82	0.0895	SpecNum	3435	3627	a.u.
																														Area Label	Area Dt-Type	Area Dt Center	Area Dt Width	Area Rt Type	Area Rt Start	Area Rt End	Unit
																														37	RipRel	1.67	0.0632	SpecNum	3341	3492	a.u.
																														Area Label	Area Dt-Type	Area Dt Center	Area Dt Width	Area Rt Type	Area Rt Start	Area Rt End	Unit
																														26	RipRel	1.735	0.0438	SpecNum	2464	2517	a.u.
																														Area Label	Area Dt-Type	Area Dt Center	Area Dt Width	Area Rt Type	Area Rt Start	Area Rt End	Unit
																														35	RipRel	1.4906	0.0329	SpecNum	2793	2859	a.u.
																														Area Label	Area Dt-Type	Area Dt Center	Area Dt Width	Area Rt Type	Area Rt Start	Area Rt End	Unit
																														(E,E)-2,4-Decadienal	RipRel	1.4078	0.0329	SpecNum	2759	2819	a.u.
																														Area Label	Area Dt-Type	Area Dt Center	Area Dt Width	Area Rt Type	Area Rt Start	Area Rt End	Unit
																														(Z)-3-hexenyl acetate	RipRel	1.2927	0.0261	SpecNum	2730	2778	a.u.
																														Area Label	Area Dt-Type	Area Dt Center	Area Dt Width	Area Rt Type	Area Rt Start	Area Rt End	Unit
																														27	RipRel	1.1371	0.0216	SpecNum	2546	2602	a.u.
																														Area Label	Area Dt-Type	Area Dt Center	Area Dt Width	Area Rt Type	Area Rt Start	Area Rt End	Unit
																														25	RipRel	1.5312	0.0319	SpecNum	2482	2523	a.u.
																														Area Label	Area Dt-Type	Area Dt Center	Area Dt Width	Area Rt Type	Area Rt Start	Area Rt End	Unit
																														24	RipRel	1.4955	0.0244	SpecNum	2401	2434	a.u.
																														Area Label	Area Dt-Type	Area Dt Center	Area Dt Width	Area Rt Type	Area Rt Start	Area Rt End	Unit
																														42	RipRel	1.4749	0.0187	SpecNum	971	983	a.u.
																														Area Label	Area Dt-Type	Area Dt Center	Area Dt Width	Area Rt Type	Area Rt Start	Area Rt End	Unit
																														Ethyl propanoate	RipRel	1.4626	0.0226	SpecNum	1019	1031	a.u.
																														Area Label	Area Dt-Type	Area Dt Center	Area Dt Width	Area Rt Type	Area Rt Start	Area Rt End	Unit
																														Acetone	RipRel	1.1299	0.0266	SpecNum	706	722	a.u.
																														Area Label	Area Dt-Type	Area Dt Center	Area Dt Width	Area Rt Type	Area Rt Start	Area Rt End	Unit
																														5	RipRel	2.5467	0.1545	SpecNum	1338	1377	a.u.
																														Area Label	Area Dt-Type	Area Dt Center	Area Dt Width	Area Rt Type	Area Rt Start	Area Rt End	Unit
																														7	RipRel	2.1813	0.0956	SpecNum	1655	1688	a.u.
																														Area Label	Area Dt-Type	Area Dt Center	Area Dt Width	Area Rt Type	Area Rt Start	Area Rt End	Unit
																														6	RipRel	2.147	0.2084	SpecNum	1505	1553	a.u.
																														Area Label	Area Dt-Type	Area Dt Center	Area Dt Width	Area Rt Type	Area Rt Start	Area Rt End	Unit
																														beta-Pinene-D	RipRel	1.6578	0.0441	SpecNum	1441	1464	a.u.
																														Area Label	Area Dt-Type	Area Dt Center	Area Dt Width	Area Rt Type	Area Rt Start	Area Rt End	Unit
																														Ethyl crotonate	RipRel	1.5732	0.0417	SpecNum	1788	1810	a.u.
																														Area Label	Area Dt-Type	Area Dt Center	Area Dt Width	Area Rt Type	Area Rt Start	Area Rt End	Unit
																														78	RipRel	1.4734	0.0278	SpecNum	1132	1149	a.u.
																														Area Label	Area Dt-Type	Area Dt Center	Area Dt Width	Area Rt Type	Area Rt Start	Area Rt End	Unit
																														57	RipRel	1.7186	0.0351	SpecNum	4032	4174	a.u.
																														Area Label	Area Dt-Type	Area Dt Center	Area Dt Width	Area Rt Type	Area Rt Start	Area Rt End	Unit
																														2-pentanone	RipRel	1.1215	0.0169	SpecNum	980	990	a.u.
																														Area Label	Area Dt-Type	Area Dt Center	Area Dt Width	Area Rt Type	Area Rt Start	Area Rt End	Unit
																														50	RipRel	1.2995	0.0372	SpecNum	5208	5454	a.u.
																														Area Label	Area Dt-Type	Area Dt Center	Area Dt Width	Area Rt Type	Area Rt Start	Area Rt End	Unit
																														43	RipRel	1.1303	0.0241	SpecNum	3090	3167	a.u.
																														Area Label	Area Dt-Type	Area Dt Center	Area Dt Width	Area Rt Type	Area Rt Start	Area Rt End	Unit
																														23	RipRel	1.1533	0.0298	SpecNum	2314	2374	a.u.
																														Area Label	Area Dt-Type	Area Dt Center	Area Dt Width	Area Rt Type	Area Rt Start	Area Rt End	Unit
																														alpha-phellandrene	RipRel	1.7086	0.1026	SpecNum	2067	2129	a.u.
																														Area Label	Area Dt-Type	Area Dt Center	Area Dt Width	Area Rt Type	Area Rt Start	Area Rt End	Unit
																														1	RipRel	1.8867	0.0252	SpecNum	1828	1845	a.u.
																														Area Label	Area Dt-Type	Area Dt Center	Area Dt Width	Area Rt Type	Area Rt Start	Area Rt End	Unit
																														34	RipRel	1.6478	0.023	SpecNum	2847	2943	a.u.
																														Area Label	Area Dt-Type	Area Dt Center	Area Dt Width	Area Rt Type	Area Rt Start	Area Rt End	Unit
																														47	RipRel	1.3335	0.0468	SpecNum	3108	3183	a.u.
																														Area Label	Area Dt-Type	Area Dt Center	Area Dt Width	Area Rt Type	Area Rt Start	Area Rt End	Unit
																														(E)-Ethyl-2-hexenoate	RipRel	1.313	0.0403	SpecNum	3001	3096	a.u.
																														Area Label	Area Dt-Type	Area Dt Center	Area Dt Width	Area Rt Type	Area Rt Start	Area Rt End	Unit
																														70	RipRel	1.378	0.0186	SpecNum	2512	2561	a.u.
																														Area Label	Area Dt-Type	Area Dt Center	Area Dt Width	Area Rt Type	Area Rt Start	Area Rt End	Unit
																														Phenethyl acetate	RipRel	1.8007	0.0223	SpecNum	2368	2411	a.u.
																														Area Label	Area Dt-Type	Area Dt Center	Area Dt Width	Area Rt Type	Area Rt Start	Area Rt End	Unit
																														16	RipRel	1.6343	0.0299	SpecNum	2037	2066	a.u.
																														Area Label	Area Dt-Type	Area Dt Center	Area Dt Width	Area Rt Type	Area Rt Start	Area Rt End	Unit
																														64	RipRel	1.5908	0.0269	SpecNum	989	1003	a.u.
																														Area Label	Area Dt-Type	Area Dt Center	Area Dt Width	Area Rt Type	Area Rt Start	Area Rt End	Unit
																														65	RipRel	1.5027	0.029	SpecNum	989	1004	a.u.
																														Area Label	Area Dt-Type	Area Dt Center	Area Dt Width	Area Rt Type	Area Rt Start	Area Rt End	Unit
																														alpha-Pinene-D	RipRel	1.6961	0.031	SpecNum	1140	1157	a.u.
																														Area Label	Area Dt-Type	Area Dt Center	Area Dt Width	Area Rt Type	Area Rt Start	Area Rt End	Unit
																														Ethyl 2-methylbutanoate	RipRel	1.6714	0.0201	SpecNum	1196	1209	a.u.
																														Area Label	Area Dt-Type	Area Dt Center	Area Dt Width	Area Rt Type	Area Rt Start	Area Rt End	Unit
																														66	RipRel	1.7167	0.0238	SpecNum	1194	1206	a.u.
																														Area Label	Area Dt-Type	Area Dt Center	Area Dt Width	Area Rt Type	Area Rt Start	Area Rt End	Unit
																														4	RipRel	2.104	0.0874	SpecNum	1290	1325	a.u.
																														Area Label	Area Dt-Type	Area Dt Center	Area Dt Width	Area Rt Type	Area Rt Start	Area Rt End	Unit
																														3-Methylpentan-2-one	RipRel	1.4846	0.0229	SpecNum	1384	1408	a.u.
																														Area Label	Area Dt-Type	Area Dt Center	Area Dt Width	Area Rt Type	Area Rt Start	Area Rt End	Unit
																														10	RipRel	1.5189	0.0334	SpecNum	1933	1958	a.u.
																														Area Label	Area Dt-Type	Area Dt Center	Area Dt Width	Area Rt Type	Area Rt Start	Area Rt End	Unit
																														Dimethyl disulfide	RipRel	1.1202	0.0248	SpecNum	1317	1334	a.u.
																														Area Label	Area Dt-Type	Area Dt Center	Area Dt Width	Area Rt Type	Area Rt Start	Area Rt End	Unit
																														87	RipRel	1.1006	0.03	SpecNum	1459	1487	a.u.
																														Area Label	Area Dt-Type	Area Dt Center	Area Dt Width	Area Rt Type	Area Rt Start	Area Rt End	Unit
																														Nonanal	RipRel	1.4793	0.0469	SpecNum	1503	1530	a.u.
																														Area Label	Area Dt-Type	Area Dt Center	Area Dt Width	Area Rt Type	Area Rt Start	Area Rt End	Unit
																														2,5-dimethylfuran	RipRel	1.3606	0.0322	SpecNum	982	995	a.u.
																														Area Label	Area Dt-Type	Area Dt Center	Area Dt Width	Area Rt Type	Area Rt Start	Area Rt End	Unit
																														Hexyl acetate	RipRel	1.8966	0.0884	SpecNum	2651	2711	a.u.
																														Area Label	Area Dt-Type	Area Dt Center	Area Dt Width	Area Rt Type	Area Rt Start	Area Rt End	Unit
																														60	RipRel	1.6401	0.0579	SpecNum	5184	5337	a.u.
																														Area Label	Area Dt-Type	Area Dt Center	Area Dt Width	Area Rt Type	Area Rt Start	Area Rt End	Unit
																														beta-Caryophyllene	RipRel	1.515	0.0599	SpecNum	5135	5283	a.u.
																														Area Label	Area Dt-Type	Area Dt Center	Area Dt Width	Area Rt Type	Area Rt Start	Area Rt End	Unit
																														(Z)-hept-4-enal	RipRel	1.6177	0.068	SpecNum	2208	2264	a.u.
																														Area Label	Area Dt-Type	Area Dt Center	Area Dt Width	Area Rt Type	Area Rt Start	Area Rt End	Unit
																														Hexanal	RipRel	1.5664	0.0258	SpecNum	1409	1429	a.u.
																														Area Label	Area Dt-Type	Area Dt Center	Area Dt Width	Area Rt Type	Area Rt Start	Area Rt End	Unit
																														Propyl propanoate	RipRel	1.58415	0.0330145	SpecNum	1286	1307	a.u.
																														半定量	IMS 信号 vs. 时间 [min]
																														Label	时间 [min]	gamma-terpinene-M	Label	时间 [min]	83	Label	时间 [min]	1-penten-3-ol	Label	时间 [min]	80	Label	时间 [min]	Styrene	Label	时间 [min]	Isobutanal	Label	时间 [min]
																														[+] Hhj7-5	0	1.67369	[+] Hhj7-5	0	1.77501	[+] Hhj7-5	0	0.42361	[+] Hhj7-5	0	0.413844	[+] Hhj7-5	0	1.86535	[+] Hhj7-5	0	0.858207	[+] Hhj7-5	0
																														[+] hj8-5	1661.3	1.73106	[+] hj8-5	1661.3	1.70665	[+] hj8-5	1661.3	0.380883	[+] hj8-5	1661.3	0.434597	[+] hj8-5	1661.3	1.96301	[+] hj8-5	1661.3	0.698285	[+] hj8-5	1661.3
																														[+] hj8-6	1779.97	0.703168	[+] hj8-6	1779.97	1.67247	[+] hj8-6	1779.97	0.284441	[+] hj8-6	1779.97	0.95831	[+] hj8-6	1779.97	2.00208	[+] hj8-6	1779.97	1.69932	[+] hj8-6	1779.97
																														[+] hj9-6	3441.3	0.893609	[+] hj9-6	3441.3	1.86291	[+] hj9-6	3441.3	0.351584	[+] hj9-6	3441.3	1.09504	[+] hj9-6	3441.3	2.13392	[+] hj9-6	3441.3	1.87145	[+] hj9-6	3441.3
																														[+] hj7-7	237.317	1.14143	[+] hj7-7	237.317	2.0448	[+] hj7-7	237.317	0.452908	[+] hj7-7	237.317	0.0622597	[+] hj7-7	237.317	1.98865	[+] hj7-7	237.317	1.36239	[+] hj7-7	237.317
																														[+] hj9-7	3559.97	1.64439	[+] hj9-7	3559.97	2.32558	[+] hj9-7	3559.97	0.463896	[+] hj9-7	3559.97	0.0610389	[+] hj9-7	3559.97	2.37685	[+] hj9-7	3559.97	1.05841	[+] hj9-7	3559.97
																														[+] hj8-8	2017.3	1.48935	[+] hj8-8	2017.3	1.92028	[+] hj8-8	2017.3	0.48709	[+] hj8-8	2017.3	0.168467	[+] hj8-8	2017.3	1.66514	[+] hj8-8	2017.3	0.896051	[+] hj8-8	2017.3
																														[+] hj9-8	3678.63	1.81163	[+] hj9-8	3678.63	2.25111	[+] hj9-8	3678.63	0.622597	[+] hj9-8	3678.63	0.168467	[+] hj9-8	3678.63	2.02039	[+] hj9-8	3678.63	1.18293	[+] hj9-8	3678.63
																														[+] hj8-10	2254.65	1.92517	[+] hj8-10	2254.65	1.92395	[+] hj8-10	2254.65	0.476103	[+] hj8-10	2254.65	0.274675	[+] hj8-10	2254.65	2.17787	[+] hj8-10	2254.65	1.30135	[+] hj8-10	2254.65
																														[+] hj9-10	3915.97	2.14735	[+] hj9-10	3915.97	1.88	[+] hj9-10	3915.97	0.563999	[+] hj9-10	3915.97	0.513947	[+] hj9-10	3915.97	2.16078	[+] hj9-10	3915.97	0.954648	[+] hj9-10	3915.97
																														[+] hj8-12	2491.98	1.23787	[+] hj8-12	2491.98	2.25111	[+] hj8-12	2491.98	0.201428	[+] hj8-12	2491.98	0.142831	[+] hj8-12	2491.98	2.09119	[+] hj8-12	2491.98	0.78496	[+] hj8-12	2491.98
																														[+] hj9-12	4153.3	1.25862	[+] hj9-12	4153.3	2.64665	[+] hj9-12	4153.3	0.17213	[+] hj9-12	4153.3	0.0793505	[+] hj9-12	4153.3	2.72966	[+] hj9-12	4153.3	1.03156	[+] hj9-12	4153.3
																														[+] hj8-14	2729.33	1.7335	[+] hj8-14	2729.33	2.20961	[+] hj8-14	2729.33	0.408961	[+] hj8-14	2729.33	0.262467	[+] hj8-14	2729.33	2.35854	[+] hj8-14	2729.33	0.999817	[+] hj8-14	2729.33
																														[+] hj9-14	4390.65	1.79943	[+] hj9-14	4390.65	2.33291	[+] hj9-14	4390.65	0.461454	[+] hj9-14	4390.65	0.264909	[+] hj9-14	4390.65	2.42446	[+] hj9-14	4390.65	1.09748	[+] hj9-14	4390.65
[truncated: 508 more columns]

## Sheet: 亚热带
半定量报告
2023-07-25 19:52:21
GAS VOCal
Area Label	Area Dt-Type	Area Dt Center	Area Dt Width	Area Rt Type	Area Rt Start	Area Rt End	Unit
gamma-terpinene-M	RipRel	0.9419	0.0271	SpecNum	2318	2400	a.u.
Area Label	Area Dt-Type	Area Dt Center	Area Dt Width	Area Rt Type	Area Rt Start	Area Rt End	Unit
83	RipRel	0.9432	0.0279	SpecNum	1110	1136	a.u.
Area Label	Area Dt-Type	Area Dt Center	Area Dt Width	Area Rt Type	Area Rt Start	Area Rt End	Unit
1-penten-3-ol	RipRel	0.9415	0.0175	SpecNum	1958	1982	a.u.
Area Label	Area Dt-Type	Area Dt Center	Area Dt Width	Area Rt Type	Area Rt Start	Area Rt End	Unit
80	RipRel	0.9528	0.0175	SpecNum	1141	1156	a.u.
Area Label	Area Dt-Type	Area Dt Center	Area Dt Width	Area Rt Type	Area Rt Start	Area Rt End	Unit
Styrene	RipRel	1.0415	0.0341	SpecNum	906	935	a.u.
Area Label	Area Dt-Type	Area Dt Center	Area Dt Width	Area Rt Type	Area Rt Start	Area Rt End	Unit
Isobutanal	RipRel	1.0808	0.0183	SpecNum	803	816	a.u.
Area Label	Area Dt-Type	Area Dt Center	Area Dt Width	Area Rt Type	Area Rt Start	Area Rt End	Unit
29	RipRel	1.0825	0.0271	SpecNum	1007	1033	a.u.
Area Label	Area Dt-Type	Area Dt Center	Area Dt Width	Area Rt Type	Area Rt Start	Area Rt End	Unit
82	RipRel	1.0886	0.0271	SpecNum	1272	1298	a.u.
Area Label	Area Dt-Type	Area Dt Center	Area Dt Width	Area Rt Type	Area Rt Start	Area Rt End	Unit
81	RipRel	1.0921	0.0183	SpecNum	1120	1132	a.u.
Area Label	Area Dt-Type	Area Dt Center	Area Dt Width	Area Rt Type	Area Rt Start	Area Rt End	Unit
Ethyl acetate-M	RipRel	1.1017	0.0341	SpecNum	847	858	a.u.
Area Label	Area Dt-Type	Area Dt Center	Area Dt Width	Area Rt Type	Area Rt Start	Area Rt End	Unit
11	RipRel	1.1039	0.0279	SpecNum	2174	2272	a.u.
Area Label	Area Dt-Type	Area Dt Center	Area Dt Width	Area Rt Type	Area Rt Start	Area Rt End	Unit
85	RipRel	1.1223	0.0314	SpecNum	1395	1445	a.u.
Area Label	Area Dt-Type	Area Dt Center	Area Dt Width	Area Rt Type	Area Rt Start	Area Rt End	Unit
2-butanol	RipRel	1.1301	0.021	SpecNum	1185	1213	a.u.
Area Label	Area Dt-Type	Area Dt Center	Area Dt Width	Area Rt Type	Area Rt Start	Area Rt End	Unit
31	RipRel	1.1341	0.0183	SpecNum	2710	2769	a.u.
Area Label	Area Dt-Type	Area Dt Center	Area Dt Width	Area Rt Type	Area Rt Start	Area Rt End	Unit
Ethylpyrazine	RipRel	1.1472	0.0201	SpecNum	997	1009	a.u.
Area Label	Area Dt-Type	Area Dt Center	Area Dt Width	Area Rt Type	Area Rt Start	Area Rt End	Unit
Propanal	RipRel	1.1528	0.0314	SpecNum	778	824	a.u.
Area Label	Area Dt-Type	Area Dt Center	Area Dt Width	Area Rt Type	Area Rt Start	Area Rt End	Unit
40	RipRel	1.1651	0.0437	SpecNum	3009	3224	a.u.
Area Label	Area Dt-Type	Area Dt Center	Area Dt Width	Area Rt Type	Area Rt Start	Area Rt End	Unit
Propyl acetate	RipRel	1.1668	0.0489	SpecNum	1016	1052	a.u.
Area Label	Area Dt-Type	Area Dt Center	Area Dt Width	Area Rt Type	Area Rt Start	Area Rt End	Unit
49	RipRel	1.1664	0.0201	SpecNum	5091	5311	a.u.
Area Label	Area Dt-Type	Area Dt Center	Area Dt Width	Area Rt Type	Area Rt Start	Area Rt End	Unit
2,3-butanedione	RipRel	1.1707	0.0323	SpecNum	1235	1289	a.u.
Area Label	Area Dt-Type	Area Dt Center	Area Dt Width	Area Rt Type	Area Rt Start	Area Rt End	Unit
21	RipRel	1.1729	0.0419	SpecNum	2381	2491	a.u.
Area Label	Area Dt-Type	Area Dt Center	Area Dt Width	Area Rt Type	Area Rt Start	Area Rt End	Unit
86	RipRel	1.179	0.0245	SpecNum	1432	1470	a.u.
Area Label	Area Dt-Type	Area Dt Center	Area Dt Width	Area Rt Type	Area Rt Start	Area Rt End	Unit
71	RipRel	1.183	0.041	SpecNum	923	953	a.u.
Area Label	Area Dt-Type	Area Dt Center	Area Dt Width	Area Rt Type	Area Rt Start	Area Rt End	Unit
delta-3-carene-M	RipRel	1.1812	0.0183	SpecNum	1581	1621	a.u.
Area Label	Area Dt-Type	Area Dt Center	Area Dt Width	Area Rt Type	Area Rt Start	Area Rt End	Unit
39	RipRel	1.1825	0.0279	SpecNum	3294	3627	a.u.
Area Label	Area Dt-Type	Area Dt Center	Area Dt Width	Area Rt Type	Area Rt Start	Area Rt End	Unit
12	RipRel	1.1817	0.014	SpecNum	2003	2036	a.u.
Area Label	Area Dt-Type	Area Dt Center	Area Dt Width	Area Rt Type	Area Rt Start	Area Rt End	Unit
48	RipRel	1.1817	0.014	SpecNum	4418	4594	a.u.
Area Label	Area Dt-Type	Area Dt Center	Area Dt Width	Area Rt Type	Area Rt Start	Area Rt End	Unit
Methyl acetate	RipRel	1.19	0.0201	SpecNum	788	798	a.u.
Area Label	Area Dt-Type	Area Dt Center	Area Dt Width	Area Rt Type	Area Rt Start	Area Rt End	Unit
alpha-Pinene-M	RipRel	1.1965	0.0349	SpecNum	1125	1147	a.u.
Area Label	Area Dt-Type	Area Dt Center	Area Dt Width	Area Rt Type	Area Rt Start	Area Rt End	Unit
Myrcene-M	RipRel	1.2	0.0349	SpecNum	1688	1739	a.u.
Area Label	Area Dt-Type	Area Dt Center	Area Dt Width	Area Rt Type	Area Rt Start	Area Rt End	Unit
Ethyl butanoate	RipRel	1.2087	0.0279	SpecNum	1157	1204	a.u.
Area Label	Area Dt-Type	Area Dt Center	Area Dt Width	Area Rt Type	Area Rt Start	Area Rt End	Unit
beta-Pinene-M	RipRel	1.214	0.0437	SpecNum	1419	1533	a.u.
Area Label	Area Dt-Type	Area Dt Center	Area Dt Width	Area Rt Type	Area Rt Start	Area Rt End	Unit
17	RipRel	1.2131	0.0245	SpecNum	2113	2180	a.u.
Area Label	Area Dt-Type	Area Dt Center	Area Dt Width	Area Rt Type	Area Rt Start	Area Rt End	Unit
Geranyl acetate	RipRel	1.2166	0.0419	SpecNum	5979	7386	a.u.
Area Label	Area Dt-Type	Area Dt Center	Area Dt Width	Area Rt Type	Area Rt Start	Area Rt End	Unit
Geraniol	RipRel	1.2166	0.0419	SpecNum	7386	8366	a.u.
Area Label	Area Dt-Type	Area Dt Center	Area Dt Width	Area Rt Type	Area Rt Start	Area Rt End	Unit
gamma-terpinene-D	RipRel	1.2166	0.0349	SpecNum	2329	2386	a.u.
Area Label	Area Dt-Type	Area Dt Center	Area Dt Width	Area Rt Type	Area Rt Start	Area Rt End	Unit
Ethyl formate	RipRel	1.2201	0.0489	SpecNum	832	858	a.u.
Area Label	Area Dt-Type	Area Dt Center	Area Dt Width	Area Rt Type	Area Rt Start	Area Rt End	Unit
20	RipRel	1.2279	0.0314	SpecNum	2186	2223	a.u.
Area Label	Area Dt-Type	Area Dt Center	Area Dt Width	Area Rt Type	Area Rt Start	Area Rt End	Unit
alpha-Terpineol	RipRel	1.2345	0.0341	SpecNum	2061	2133	a.u.
Area Label	Area Dt-Type	Area Dt Center	Area Dt Width	Area Rt Type	Area Rt Start	Area Rt End	Unit
Menthyl acetate	RipRel	1.2362	0.041	SpecNum	2516	2717	a.u.
Area Label	Area Dt-Type	Area Dt Center	Area Dt Width	Area Rt Type	Area Rt Start	Area Rt End	Unit
Isobutyl acetate	RipRel	1.2345	0.0201	SpecNum	1168	1180	a.u.
Area Label	Area Dt-Type	Area Dt Center	Area Dt Width	Area Rt Type	Area Rt Start	Area Rt End	Unit
32	RipRel	1.2354	0.0201	SpecNum	2813	2865	a.u.
Area Label	Area Dt-Type	Area Dt Center	Area Dt Width	Area Rt Type	Area Rt Start	Area Rt End	Unit
44	RipRel	1.2362	0.0114	SpecNum	2959	3008	a.u.
Area Label	Area Dt-Type	Area Dt Center	Area Dt Width	Area Rt Type	Area Rt Start	Area Rt End	Unit
2-Butanone	RipRel	1.2403	0.0372	SpecNum	857	878	a.u.
Area Label	Area Dt-Type	Area Dt Center	Area Dt Width	Area Rt Type	Area Rt Start	Area Rt End	Unit
Menthol	RipRel	1.2447	0.0393	SpecNum	1899	1989	a.u.
Area Label	Area Dt-Type	Area Dt Center	Area Dt Width	Area Rt Type	Area Rt Start	Area Rt End	Unit
51	RipRel	1.2459	0.0253	SpecNum	4581	4805	a.u.
Area Label	Area Dt-Type	Area Dt Center	Area Dt Width	Area Rt Type	Area Rt Start	Area Rt End	Unit
Dipropyl disulphide	RipRel	1.2576	0.0559	SpecNum	3122	3332	a.u.
Area Label	Area Dt-Type	Area Dt Center	Area Dt Width	Area Rt Type	Area Rt Start	Area Rt End	Unit
Ethyl pentanoate	RipRel	1.2607	0.0253	SpecNum	1604	1635	a.u.
Area Label	Area Dt-Type	Area Dt Center	Area Dt Width	Area Rt Type	Area Rt Start	Area Rt End	Unit
22	RipRel	1.2598	0.0183	SpecNum	2213	2237	a.u.
Area Label	Area Dt-Type	Area Dt Center	Area Dt Width	Area Rt Type	Area Rt Start	Area Rt End	Unit
67	RipRel	1.2611	0.014	SpecNum	2445	2494	a.u.
Area Label	Area Dt-Type	Area Dt Center	Area Dt Width	Area Rt Type	Area Rt Start	Area Rt End	Unit
72	RipRel	1.2664	0.0314	SpecNum	979	1009	a.u.
Area Label	Area Dt-Type	Area Dt Center	Area Dt Width	Area Rt Type	Area Rt Start	Area Rt End	Unit
Butyl propanoate	RipRel	1.2725	0.0279	SpecNum	1680	1702	a.u.
Area Label	Area Dt-Type	Area Dt Center	Area Dt Width	Area Rt Type	Area Rt Start	Area Rt End	Unit
Butanal	RipRel	1.2773	0.041	SpecNum	828	857	a.u.
Area Label	Area Dt-Type	Area Dt Center	Area Dt Width	Area Rt Type	Area Rt Start	Area Rt End	Unit
beta-Ocimene	RipRel	1.2777	0.0367	SpecNum	1206	1254	a.u.
Area Label	Area Dt-Type	Area Dt Center	Area Dt Width	Area Rt Type	Area Rt Start	Area Rt End	Unit
73	RipRel	1.2878	0.0201	SpecNum	1044	1057	a.u.
Area Label	Area Dt-Type	Area Dt Center	Area Dt Width	Area Rt Type	Area Rt Start	Area Rt End	Unit
Diethyl butanedioate	RipRel	1.2895	0.0323	SpecNum	5649	6148	a.u.
Area Label	Area Dt-Type	Area Dt Center	Area Dt Width	Area Rt Type	Area Rt Start	Area Rt End	Unit
2-methylbutyl acetate	RipRel	1.2913	0.0393	SpecNum	1500	1582	a.u.
Area Label	Area Dt-Type	Area Dt Center	Area Dt Width	Area Rt Type	Area Rt Start	Area Rt End	Unit
p-Cymene-M	RipRel	1.3026	0.0323	SpecNum	2203	2322	a.u.
Area Label	Area Dt-Type	Area Dt Center	Area Dt Width	Area Rt Type	Area Rt Start	Area Rt End	Unit
alpha-Terpinolene	RipRel	1.3022	0.0314	SpecNum	2456	2554	a.u.
Area Label	Area Dt-Type	Area Dt Center	Area Dt Width	Area Rt Type	Area Rt Start	Area Rt End	Unit
76	RipRel	1.3031	0.0279	SpecNum	1054	1073	a.u.
Area Label	Area Dt-Type	Area Dt Center	Area Dt Width	Area Rt Type	Area Rt Start	Area Rt End	Unit
2,3-Pentanedione	RipRel	1.3035	0.0341	SpecNum	1281	1337	a.u.
Area Label	Area Dt-Type	Area Dt Center	Area Dt Width	Area Rt Type	Area Rt Start	Area Rt End	Unit
1,8-Cineole	RipRel	1.3039	0.0279	SpecNum	1937	2057	a.u.
Area Label	Area Dt-Type	Area Dt Center	Area Dt Width	Area Rt Type	Area Rt Start	Area Rt End	Unit
14	RipRel	1.3044	0.0271	SpecNum	2056	2108	a.u.
Area Label	Area Dt-Type	Area Dt Center	Area Dt Width	Area Rt Type	Area Rt Start	Area Rt End	Unit
2-Ethyl furan	RipRel	1.3105	0.0341	SpecNum	1008	1027	a.u.
Area Label	Area Dt-Type	Area Dt Center	Area Dt Width	Area Rt Type	Area Rt Start	Area Rt End	Unit
Butyl butanoate	RipRel	1.3262	0.0393	SpecNum	2094	2142	a.u.
Area Label	Area Dt-Type	Area Dt Center	Area Dt Width	Area Rt Type	Area Rt Start	Area Rt End	Unit
28	RipRel	1.3266	0.0314	SpecNum	2518	2628	a.u.
Area Label	Area Dt-Type	Area Dt Center	Area Dt Width	Area Rt Type	Area Rt Start	Area Rt End	Unit
Ethyl acetate-D	RipRel	1.3345	0.0349	SpecNum	836	855	a.u.
Area Label	Area Dt-Type	Area Dt Center	Area Dt Width	Area Rt Type	Area Rt Start	Area Rt End	Unit
84	RipRel	1.3463	0.0341	SpecNum	1275	1296	a.u.
Area Label	Area Dt-Type	Area Dt Center	Area Dt Width	Area Rt Type	Area Rt Start	Area Rt End	Unit
77	RipRel	1.3546	0.021	SpecNum	859	874	a.u.
Area Label	Area Dt-Type	Area Dt Center	Area Dt Width	Area Rt Type	Area Rt Start	Area Rt End	Unit
41	RipRel	1.3699	0.0341	SpecNum	901	917	a.u.
Area Label	Area Dt-Type	Area Dt Center	Area Dt Width	Area Rt Type	Area Rt Start	Area Rt End	Unit
79	RipRel	1.3803	0.1092	SpecNum	1239	1277	a.u.
Area Label	Area Dt-Type	Area Dt Center	Area Dt Width	Area Rt Type	Area Rt Start	Area Rt End	Unit
9	RipRel	1.3681	0.0131	SpecNum	2901	2948	a.u.
Area Label	Area Dt-Type	Area Dt Center	Area Dt Width	Area Rt Type	Area Rt Start	Area Rt End	Unit
46	RipRel	1.3729	0.0175	SpecNum	3066	3128	a.u.
Area Label	Area Dt-Type	Area Dt Center	Area Dt Width	Area Rt Type	Area Rt Start	Area Rt End	Unit
13	RipRel	1.383	0.0341	SpecNum	2020	2087	a.u.
Area Label	Area Dt-Type	Area Dt Center	Area Dt Width	Area Rt Type	Area Rt Start	Area Rt End	Unit
2-methyl-1-propanol	RipRel	1.386	0.014	SpecNum	1401	1408	a.u.
Area Label	Area Dt-Type	Area Dt Center	Area Dt Width	Area Rt Type	Area Rt Start	Area Rt End	Unit
Nonan-2-one	RipRel	1.3882	0.0201	SpecNum	1442	1458	a.u.
Area Label	Area Dt-Type	Area Dt Center	Area Dt Width	Area Rt Type	Area Rt Start	Area Rt End	Unit
19	RipRel	1.3904	0.021	SpecNum	1015	1027	a.u.
Area Label	Area Dt-Type	Area Dt Center	Area Dt Width	Area Rt Type	Area Rt Start	Area Rt End	Unit
3-methylbutanal	RipRel	1.3956	0.0437	SpecNum	874	890	a.u.
Area Label	Area Dt-Type	Area Dt Center	Area Dt Width	Area Rt Type	Area Rt Start	Area Rt End	Unit
2-Heptylfuran	RipRel	1.4083	0.0253	SpecNum	1980	2027	a.u.
Area Label	Area Dt-Type	Area Dt Center	Area Dt Width	Area Rt Type	Area Rt Start	Area Rt End	Unit
Methional	RipRel	1.4201	0.0507	SpecNum	978	1009	a.u.
Area Label	Area Dt-Type	Area Dt Center	Area Dt Width	Area Rt Type	Area Rt Start	Area Rt End	Unit
18	RipRel	1.421	0.021	SpecNum	2124	2161	a.u.
Area Label	Area Dt-Type	Area Dt Center	Area Dt Width	Area Rt Type	Area Rt Start	Area Rt End	Unit
3-methyl-2-butanol	RipRel	1.4441	0.048	SpecNum	1399	1437	a.u.
Area Label	Area Dt-Type	Area Dt Center	Area Dt Width	Area Rt Type	Area Rt Start	Area Rt End	Unit
Hexyl propanoate	RipRel	1.4474	0.0577	SpecNum	2838	2935	a.u.
Area Label	Area Dt-Type	Area Dt Center	Area Dt Width	Area Rt Type	Area Rt Start	Area Rt End	Unit
Methyl butanoate	RipRel	1.4493	0.0341	SpecNum	1091	1104	a.u.
Area Label	Area Dt-Type	Area Dt Center	Area Dt Width	Area Rt Type	Area Rt Start	Area Rt End	Unit
Methyl 2-nonynoate	RipRel	1.4572	0.0323	SpecNum	2644	2752	a.u.
Area Label	Area Dt-Type	Area Dt Center	Area Dt Width	Area Rt Type	Area Rt Start	Area Rt End	Unit
Nerolidol	RipRel	1.4725	0.014	SpecNum	4904	5008	a.u.
Area Label	Area Dt-Type	Area Dt Center	Area Dt Width	Area Rt Type	Area Rt Start	Area Rt End	Unit
62	RipRel	1.5293	0.0245	SpecNum	3595	3728	a.u.
Area Label	Area Dt-Type	Area Dt Center	Area Dt Width	Area Rt Type	Area Rt Start	Area Rt End	Unit
74	RipRel	1.538	0.0367	SpecNum	1037	1056	a.u.
Area Label	Area Dt-Type	Area Dt Center	Area Dt Width	Area Rt Type	Area Rt Start	Area Rt End	Unit
89	RipRel	1.5576	0.041	SpecNum	1229	1250	a.u.
Area Label	Area Dt-Type	Area Dt Center	Area Dt Width	Area Rt Type	Area Rt Start	Area Rt End	Unit
1-Octen-3-ol	RipRel	1.5838	0.0393	SpecNum	1094	1125	a.u.
Area Label	Area Dt-Type	Area Dt Center	Area Dt Width	Area Rt Type	Area Rt Start	Area Rt End	Unit
75	RipRel	1.6114	0.0507	SpecNum	1039	1061	a.u.
Area Label	Area Dt-Type	Area Dt Center	Area Dt Width	Area Rt Type	Area Rt Start	Area Rt End	Unit
8	RipRel	1.6201	0.0314	SpecNum	1742	1771	a.u.
Area Label	Area Dt-Type	Area Dt Center	Area Dt Width	Area Rt Type	Area Rt Start	Area Rt End	Unit
69	RipRel	1.6249	0.0253	SpecNum	1611	1631	a.u.
Area Label	Area Dt-Type	Area Dt Center	Area Dt Width	Area Rt Type	Area Rt Start	Area Rt End	Unit
Ethyl 2-methylbutanoate	RipRel	1.6328	0.048	SpecNum	1328	1344	a.u.
Area Label	Area Dt-Type	Area Dt Center	Area Dt Width	Area Rt Type	Area Rt Start	Area Rt End	Unit
Isoamyl formate	RipRel	1.6328	0.048	SpecNum	1366	1395	a.u.
Area Label	Area Dt-Type	Area Dt Center	Area Dt Width	Area Rt Type	Area Rt Start	Area Rt End	Unit
Myrcene-D	RipRel	1.6511	0.0393	SpecNum	1646	1687	a.u.
Area Label	Area Dt-Type	Area Dt Center	Area Dt Width	Area Rt Type	Area Rt Start	Area Rt End	Unit
30	RipRel	1.6502	0.0323	SpecNum	2544	2601	a.u.
Area Label	Area Dt-Type	Area Dt Center	Area Dt Width	Area Rt Type	Area Rt Start	Area Rt End	Unit
Limonene	RipRel	1.6738	0.0253	SpecNum	1776	1798	a.u.
Area Label	Area Dt-Type	Area Dt Center	Area Dt Width	Area Rt Type	Area Rt Start	Area Rt End	Unit
Propyl butanoate	RipRel	1.7122	0.0655	SpecNum	1520	1567	a.u.
Area Label	Area Dt-Type	Area Dt Center	Area Dt Width	Area Rt Type	Area Rt Start	Area Rt End	Unit
delta-3-carene-D	RipRel	1.7148	0.0271	SpecNum	1578	1606	a.u.
Area Label	Area Dt-Type	Area Dt Center	Area Dt Width	Area Rt Type	Area Rt Start	Area Rt End	Unit
p-Cymene-D	RipRel	1.7157	0.0271	SpecNum	2254	2287	a.u.
Area Label	Area Dt-Type	Area Dt Center	Area Dt Width	Area Rt Type	Area Rt Start	Area Rt End	Unit
36	RipRel	1.721	0.062	SpecNum	3298	3605	a.u.
Area Label	Area Dt-Type	Area Dt Center	Area Dt Width	Area Rt Type	Area Rt Start	Area Rt End	Unit
68	RipRel	1.7306	0.0253	SpecNum	1329	1344	a.u.
Area Label	Area Dt-Type	Area Dt Center	Area Dt Width	Area Rt Type	Area Rt Start	Area Rt End	Unit
Linalool	RipRel	1.7742	0.041	SpecNum	1502	1534	a.u.
Area Label	Area Dt-Type	Area Dt Center	Area Dt Width	Area Rt Type	Area Rt Start	Area Rt End	Unit
55	RipRel	1.7747	0.0349	SpecNum	5759	6017	a.u.
Area Label	Area Dt-Type	Area Dt Center	Area Dt Width	Area Rt Type	Area Rt Start	Area Rt End	Unit
52	RipRel	1.7799	0.0314	SpecNum	7510	7884	a.u.
Area Label	Area Dt-Type	Area Dt Center	Area Dt Width	Area Rt Type	Area Rt Start	Area Rt End	Unit
3,5,5-trimethyl-2-cyclohexen-1-one	RipRel	1.786	0.0454	SpecNum	1677	1732	a.u.
Area Label	Area Dt-Type	Area Dt Center	Area Dt Width	Area Rt Type	Area Rt Start	Area Rt End	Unit
Methyl enanthate	RipRel	1.7943	0.0323	SpecNum	2487	2523	a.u.
Area Label	Area Dt-Type	Area Dt Center	Area Dt Width	Area Rt Type	Area Rt Start	Area Rt End	Unit
Isobutyl butanoate	RipRel	1.8017	0.0279	SpecNum	1727	1750	a.u.
Area Label	Area Dt-Type	Area Dt Center	Area Dt Width	Area Rt Type	Area Rt Start	Area Rt End	Unit
Isobutyl isobutyrate	RipRel	1.8092	0.0655	SpecNum	1484	1520	a.u.
Area Label	Area Dt-Type	Area Dt Center	Area Dt Width	Area Rt Type	Area Rt Start	Area Rt End	Unit
Butanoic acid, 2-methylpropyl ester	RipRel	1.8096	0.0437	SpecNum	1811	1856	a.u.
Area Label	Area Dt-Type	Area Dt Center	Area Dt Width	Area Rt Type	Area Rt Start	Area Rt End	Unit
Dihydrocarvone	RipRel	1.8122	0.021	SpecNum	2027	2079	a.u.
Area Label	Area Dt-Type	Area Dt Center	Area Dt Width	Area Rt Type	Area Rt Start	Area Rt End	Unit
88	RipRel	1.8262	0.0314	SpecNum	1648	1664	a.u.
Area Label	Area Dt-Type	Area Dt Center	Area Dt Width	Area Rt Type	Area Rt Start	Area Rt End	Unit
61	RipRel	1.8498	0.0419	SpecNum	7028	7464	a.u.
Area Label	Area Dt-Type	Area Dt Center	Area Dt Width	Area Rt Type	Area Rt Start	Area Rt End	Unit
15	RipRel	1.8952	0.0646	SpecNum	2027	2077	a.u.
Area Label	Area Dt-Type	Area Dt Center	Area Dt Width	Area Rt Type	Area Rt Start	Area Rt End	Unit
Linalyl acetate	RipRel	1.8939	0.0253	SpecNum	4632	4768	a.u.
Area Label	Area Dt-Type	Area Dt Center	Area Dt Width	Area Rt Type	Area Rt Start	Area Rt End	Unit
53	RipRel	1.9563	0.021	SpecNum	7038	7262	a.u.
Area Label	Area Dt-Type	Area Dt Center	Area Dt Width	Area Rt Type	Area Rt Start	Area Rt End	Unit
Isoamyl isovalerate	RipRel	2.021	0.0245	SpecNum	2678	2714	a.u.
Area Label	Area Dt-Type	Area Dt Center	Area Dt Width	Area Rt Type	Area Rt Start	Area Rt End	Unit
2	RipRel	2.1812	0.0742	SpecNum	1333	1353	a.u.
Area Label	Area Dt-Type	Area Dt Center	Area Dt Width	Area Rt Type	Area Rt Start	Area Rt End	Unit
3	RipRel	2.1825	0.0769	SpecNum	1357	1381	a.u.
Area Label	Area Dt-Type	Area Dt Center	Area Dt Width	Area Rt Type	Area Rt Start	Area Rt End	Unit
58	RipRel	2.4076	0.0809	SpecNum	4682	4881	a.u.
Area Label	Area Dt-Type	Area Dt Center	Area Dt Width	Area Rt Type	Area Rt Start	Area Rt End	Unit
63	RipRel	2.1383	0.0327	SpecNum	3607	3690	a.u.
Area Label	Area Dt-Type	Area Dt Center	Area Dt Width	Area Rt Type	Area Rt Start	Area Rt End	Unit
56	RipRel	1.3338	0.0486	SpecNum	4181	4422	a.u.
Area Label	Area Dt-Type	Area Dt Center	Area Dt Width	Area Rt Type	Area Rt Start	Area Rt End	Unit
59	RipRel	1.7171	0.0549	SpecNum	4429	4580	a.u.
Area Label	Area Dt-Type	Area Dt Center	Area Dt Width	Area Rt Type	Area Rt Start	Area Rt End	Unit
54	RipRel	1.8224	0.0346	SpecNum	7491	7867	a.u.
Area Label	Area Dt-Type	Area Dt Center	Area Dt Width	Area Rt Type	Area Rt Start	Area Rt End	Unit
33	RipRel	1.7879	0.0436	SpecNum	2818	2870	a.u.
Area Label	Area Dt-Type	Area Dt Center	Area Dt Width	Area Rt Type	Area Rt Start	Area Rt End	Unit
45	RipRel	1.2517	0.0391	SpecNum	2963	3064	a.u.
Area Label	Area Dt-Type	Area Dt Center	Area Dt Width	Area Rt Type	Area Rt Start	Area Rt End	Unit
38	RipRel	1.82	0.0895	SpecNum	3435	3627	a.u.
Area Label	Area Dt-Type	Area Dt Center	Area Dt Width	Area Rt Type	Area Rt Start	Area Rt End	Unit
37	RipRel	1.67	0.0632	SpecNum	3341	3492	a.u.
Area Label	Area Dt-Type	Area Dt Center	Area Dt Width	Area Rt Type	Area Rt Start	Area Rt End	Unit
26	RipRel	1.735	0.0438	SpecNum	2464	2517	a.u.
Area Label	Area Dt-Type	Area Dt Center	Area Dt Width	Area Rt Type	Area Rt Start	Area Rt End	Unit
35	RipRel	1.4906	0.0329	SpecNum	2793	2859	a.u.
Area Label	Area Dt-Type	Area Dt Center	Area Dt Width	Area Rt Type	Area Rt Start	Area Rt End	Unit
(E,E)-2,4-Decadienal	RipRel	1.4078	0.0329	SpecNum	2759	2819	a.u.
Area Label	Area Dt-Type	Area Dt Center	Area Dt Width	Area Rt Type	Area Rt Start	Area Rt End	Unit
(Z)-3-hexenyl acetate	RipRel	1.2927	0.0261	SpecNum	2730	2778	a.u.
Area Label	Area Dt-Type	Area Dt Center	Area Dt Width	Area Rt Type	Area Rt Start	Area Rt End	Unit
27	RipRel	1.1371	0.0216	SpecNum	2546	2602	a.u.
Area Label	Area Dt-Type	Area Dt Center	Area Dt Width	Area Rt Type	Area Rt Start	Area Rt End	Unit
25	RipRel	1.5312	0.0319	SpecNum	2482	2523	a.u.
Area Label	Area Dt-Type	Area Dt Center	Area Dt Width	Area Rt Type	Area Rt Start	Area Rt End	Unit
24	RipRel	1.4955	0.0244	SpecNum	2401	2434	a.u.
Area Label	Area Dt-Type	Area Dt Center	Area Dt Width	Area Rt Type	Area Rt Start	Area Rt End	Unit
42	RipRel	1.4749	0.0187	SpecNum	971	983	a.u.
Area Label	Area Dt-Type	Area Dt Center	Area Dt Width	Area Rt Type	Area Rt Start	Area Rt End	Unit
Ethyl propanoate	RipRel	1.4626	0.0226	SpecNum	1019	1031	a.u.
Area Label	Area Dt-Type	Area Dt Center	Area Dt Width	Area Rt Type	Area Rt Start	Area Rt End	Unit
Acetone	RipRel	1.1299	0.0266	SpecNum	706	722	a.u.
Area Label	Area Dt-Type	Area Dt Center	Area Dt Width	Area Rt Type	Area Rt Start	Area Rt End	Unit
5	RipRel	2.5467	0.1545	SpecNum	1338	1377	a.u.
Area Label	Area Dt-Type	Area Dt Center	Area Dt Width	Area Rt Type	Area Rt Start	Area Rt End	Unit
7	RipRel	2.1813	0.0956	SpecNum	1655	1688	a.u.
Area Label	Area Dt-Type	Area Dt Center	Area Dt Width	Area Rt Type	Area Rt Start	Area Rt End	Unit
6	RipRel	2.147	0.2084	SpecNum	1505	1553	a.u.
Area Label	Area Dt-Type	Area Dt Center	Area Dt Width	Area Rt Type	Area Rt Start	Area Rt End	Unit
beta-Pinene-D	RipRel	1.6578	0.0441	SpecNum	1441	1464	a.u.
Area Label	Area Dt-Type	Area Dt Center	Area Dt Width	Area Rt Type	Area Rt Start	Area Rt End	Unit
Ethyl crotonate	RipRel	1.5732	0.0417	SpecNum	1788	1810	a.u.
Area Label	Area Dt-Type	Area Dt Center	Area Dt Width	Area Rt Type	Area Rt Start	Area Rt End	Unit
78	RipRel	1.4734	0.0278	SpecNum	1132	1149	a.u.
Area Label	Area Dt-Type	Area Dt Center	Area Dt Width	Area Rt Type	Area Rt Start	Area Rt End	Unit
57	RipRel	1.7186	0.0351	SpecNum	4032	4174	a.u.
Area Label	Area Dt-Type	Area Dt Center	Area Dt Width	Area Rt Type	Area Rt Start	Area Rt End	Unit
2-pentanone	RipRel	1.1215	0.0169	SpecNum	980	990	a.u.
Area Label	Area Dt-Type	Area Dt Center	Area Dt Width	Area Rt Type	Area Rt Start	Area Rt End	Unit
50	RipRel	1.2995	0.0372	SpecNum	5208	5454	a.u.
Area Label	Area Dt-Type	Area Dt Center	Area Dt Width	Area Rt Type	Area Rt Start	Area Rt End	Unit
43	RipRel	1.1303	0.0241	SpecNum	3090	3167	a.u.
Area Label	Area Dt-Type	Area Dt Center	Area Dt Width	Area Rt Type	Area Rt Start	Area Rt End	Unit
23	RipRel	1.1533	0.0298	SpecNum	2314	2374	a.u.
Area Label	Area Dt-Type	Area Dt Center	Area Dt Width	Area Rt Type	Area Rt Start	Area Rt End	Unit
alpha-phellandrene	RipRel	1.7086	0.1026	SpecNum	2067	2129	a.u.
Area Label	Area Dt-Type	Area Dt Center	Area Dt Width	Area Rt Type	Area Rt Start	Area Rt End	Unit
1	RipRel	1.8867	0.0252	SpecNum	1828	1845	a.u.
Area Label	Area Dt-Type	Area Dt Center	Area Dt Width	Area Rt Type	Area Rt Start	Area Rt End	Unit
34	RipRel	1.6478	0.023	SpecNum	2847	2943	a.u.
Area Label	Area Dt-Type	Area Dt Center	Area Dt Width	Area Rt Type	Area Rt Start	Area Rt End	Unit
47	RipRel	1.3335	0.0468	SpecNum	3108	3183	a.u.
Area Label	Area Dt-Type	Area Dt Center	Area Dt Width	Area Rt Type	Area Rt Start	Area Rt End	Unit
(E)-Ethyl-2-hexenoate	RipRel	1.313	0.0403	SpecNum	3001	3096	a.u.
Area Label	Area Dt-Type	Area Dt Center	Area Dt Width	Area Rt Type	Area Rt Start	Area Rt End	Unit
70	RipRel	1.378	0.0186	SpecNum	2512	2561	a.u.
Area Label	Area Dt-Type	Area Dt Center	Area Dt Width	Area Rt Type	Area Rt Start	Area Rt End	Unit
Phenethyl acetate	RipRel	1.8007	0.0223	SpecNum	2368	2411	a.u.
Area Label	Area Dt-Type	Area Dt Center	Area Dt Width	Area Rt Type	Area Rt Start	Area Rt End	Unit
16	RipRel	1.6343	0.0299	SpecNum	2037	2066	a.u.
Area Label	Area Dt-Type	Area Dt Center	Area Dt Width	Area Rt Type	Area Rt Start	Area Rt End	Unit
64	RipRel	1.5908	0.0269	SpecNum	989	1003	a.u.
Area Label	Area Dt-Type	Area Dt Center	Area Dt Width	Area Rt Type	Area Rt Start	Area Rt End	Unit
65	RipRel	1.5027	0.029	SpecNum	989	1004	a.u.
Area Label	Area Dt-Type	Area Dt Center	Area Dt Width	Area Rt Type	Area Rt Start	Area Rt End	Unit
alpha-Pinene-D	RipRel	1.6961	0.031	SpecNum	1140	1157	a.u.
Area Label	Area Dt-Type	Area Dt Center	Area Dt Width	Area Rt Type	Area Rt Start	Area Rt End	Unit
Ethyl 2-methylbutanoate	RipRel	1.6714	0.0201	SpecNum	1196	1209	a.u.
Area Label	Area Dt-Type	Area Dt Center	Area Dt Width	Area Rt Type	Area Rt Start	Area Rt End	Unit
66	RipRel	1.7167	0.0238	SpecNum	1194	1206	a.u.
Area Label	Area Dt-Type	Area Dt Center	Area Dt Width	Area Rt Type	Area Rt Start	Area Rt End	Unit
4	RipRel	2.104	0.0874	SpecNum	1290	1325	a.u.
Area Label	Area Dt-Type	Area Dt Center	Area Dt Width	Area Rt Type	Area Rt Start	Area Rt End	Unit
3-Methylpentan-2-one	RipRel	1.4846	0.0229	SpecNum	1384	1408	a.u.
Area Label	Area Dt-Type	Area Dt Center	Area Dt Width	Area Rt Type	Area Rt Start	Area Rt End	Unit
10	RipRel	1.5189	0.0334	SpecNum	1933	1958	a.u.
Area Label	Area Dt-Type	Area Dt Center	Area Dt Width	Area Rt Type	Area Rt Start	Area Rt End	Unit
Dimethyl disulfide	RipRel	1.1202	0.0248	SpecNum	1317	1334	a.u.
Area Label	Area Dt-Type	Area Dt Center	Area Dt Width	Area Rt Type	Area Rt Start	Area Rt End	Unit
87	RipRel	1.1006	0.03	SpecNum	1459	1487	a.u.
Area Label	Area Dt-Type	Area Dt Center	Area Dt Width	Area Rt Type	Area Rt Start	Area Rt End	Unit
Nonanal	RipRel	1.4793	0.0469	SpecNum	1503	1530	a.u.
Area Label	Area Dt-Type	Area Dt Center	Area Dt Width	Area Rt Type	Area Rt Start	Area Rt End	Unit
2,5-dimethylfuran	RipRel	1.3606	0.0322	SpecNum	982	995	a.u.
Area Label	Area Dt-Type	Area Dt Center	Area Dt Width	Area Rt Type	Area Rt Start	Area Rt End	Unit
Hexyl acetate	RipRel	1.8966	0.0884	SpecNum	2651	2711	a.u.
Area Label	Area Dt-Type	Area Dt Center	Area Dt Width	Area Rt Type	Area Rt Start	Area Rt End	Unit
60	RipRel	1.6401	0.0579	SpecNum	5184	5337	a.u.
Area Label	Area Dt-Type	Area Dt Center	Area Dt Width	Area Rt Type	Area Rt Start	Area Rt End	Unit
beta-Caryophyllene	RipRel	1.515	0.0599	SpecNum	5135	5283	a.u.
Area Label	Area Dt-Type	Area Dt Center	Area Dt Width	Area Rt Type	Area Rt Start	Area Rt End	Unit
(Z)-hept-4-enal	RipRel	1.6177	0.068	SpecNum	2208	2264	a.u.
Area Label	Area Dt-Type	Area Dt Center	Area Dt Width	Area Rt Type	Area Rt Start	Area Rt End	Unit
Hexanal	RipRel	1.5664	0.0258	SpecNum	1409	1429	a.u.
Area Label	Area Dt-Type	Area Dt Center	Area Dt Width	Area Rt Type	Area Rt Start	Area Rt End	Unit
Propyl propanoate	RipRel	1.58415	0.0330145	SpecNum	1286	1307	a.u.
半定量	IMS 信号 vs. 时间 [min]
Label	时间 [min]	gamma-terpinene-M	Label	时间 [min]	83	Label	时间 [min]	1-penten-3-ol	Label	时间 [min]	80	Label	时间 [min]	Styrene	Label	时间 [min]	Isobutanal	Label	时间 [min]	29	Label	时间 [min]	82	Label	时间 [min]	81	Label	时间 [min]	Ethyl acetate-M	Label	时间 [min]	11	Label	时间 [min]	85	Label	时间 [min]	2-butanol	Label	时间 [min]	31	Label	时间 [min]	Ethylpyrazine	Label	时间 [min]	Propanal	Label	时间 [min]
[+] hj8-1	1423.97	1.70054	[+] hj8-1	1423.97	1.87145	[+] hj8-1	1423.97	0.39309	[+] hj8-1	1423.97	0.355246	[+] hj8-1	1423.97	1.78478	[+] hj8-1	1423.97	0.743454	[+] hj8-1	1423.97	1.35506	[+] hj8-1	1423.97	1.36117	[+] hj8-1	1423.97	0.322285	[+] hj8-1	1423.97	0.897271	[+] hj8-1	1423.97	1.15363	[+] hj8-1	1423.97	1.82628	[+] hj8-1	1423.97	0.343039	[+] hj8-1	1423.97	0.369896	[+] hj8-1	1423.97	0.433376	[+] hj8-1	1423.97	3.15449	[+] hj8-1	1423.97
[+] hj9-1	3085.32	2.01672	[+] hj9-1	3085.32	2.10096	[+] hj9-1	3085.32	0.476103	[+] hj9-1	3085.32	0.410181	[+] hj9-1	3085.32	1.91052	[+] hj9-1	3085.32	0.927791	[+] hj9-1	3085.32	1.73717	[+] hj9-1	3085.32	1.74449	[+] hj9-1	3085.32	0.32961	[+] hj9-1	3085.32	1.0108	[+] hj9-1	3085.32	1.45273	[+] hj9-1	3085.32	2.18641	[+] hj9-1	3085.32	0.534701	[+] hj9-1	3085.32	0.512727	[+] hj9-1	3085.32	0.568882	[+] hj9-1	3085.32	3.42062	[+] hj9-1	3085.32
[+] hj8-2	1542.65	1.35873	[+] hj8-2	1542.65	1.72374	[+] hj8-2	1542.65	0.311298	[+] hj8-2	1542.65	0.48709	[+] hj8-2	1542.65	1.7567	[+] hj8-2	1542.65	1.10114	[+] hj8-2	1542.65	1.24275	[+] hj8-2	1542.65	1.4393	[+] hj8-2	1542.65	0.332052	[+] hj8-2	1542.65	0.684856	[+] hj8-2	1542.65	1.504	[+] hj8-2	1542.65	1.80553	[+] hj8-2	1542.65	0.449246	[+] hj8-2	1542.65	0.445584	[+] hj8-2	1542.65	0.159922	[+] hj8-2	1542.65	2.7907	[+] hj8-2	1542.65
[+] hj9-2	3203.98	1.61265	[+] hj9-2	3203.98	1.91784	[+] hj9-2	3203.98	0.36135	[+] hj9-2	3203.98	0.557895	[+] hj9-2	3203.98	1.88366	[+] hj9-2	3203.98	1.24275	[+] hj9-2	3203.98	1.54917	[+] hj9-2	3203.98	1.72984	[+] hj9-2	3203.98	0.321064	[+] hj9-2	3203.98	0.73735	[+] hj9-2	3203.98	1.87389	[+] hj9-2	3203.98	2.14613	[+] hj9-2	3203.98	0.54935	[+] hj9-2	3203.98	0.653116	[+] hj9-2	3203.98	0.183117	[+] hj9-2	3203.98	2.99091	[+] hj9-2	3203.98
[+] hj7-3	0	0.603064	[+] hj7-3	0	1.97278	[+] hj7-3	0	0.300311	[+] hj7-3	0	0.233169	[+] hj7-3	0	1.77867	[+] hj7-3	0	1.32821	[+] hj7-3	0	1.28548	[+] hj7-3	0	1.51987	[+] hj7-3	0	0.0854544	[+] hj7-3	0	0.588415	[+] hj7-3	0	1.80431	[+] hj7-3	0	1.59067	[+] hj7-3	0	0.742233	[+] hj7-3	0	0.17335	[+] hj7-3	0	0.152597	[+] hj7-3	0	3.21187	[+] hj7-3	0
[+] hj9-3	3322.65	0.883843	[+] hj9-3	3322.65	2.27675	[+] hj9-3	3322.65	0.379662	[+] hj9-3	3322.65	0.252701	[+] hj9-3	3322.65	2.07776	[+] hj9-3	3322.65	1.50156	[+] hj9-3	3322.65	1.44174	[+] hj9-3	3322.65	1.87878	[+] hj9-3	3322.65	0.107428	[+] hj9-3	3322.65	0.712934	[+] hj9-3	3322.65	1.19392	[+] hj9-3	3322.65	1.94226	[+] hj9-3	3322.65	0.931453	[+] hj9-3	3322.65	0.312519	[+] hj9-3	3322.65	0.180675	[+] hj9-3	3322.65	3.44626	[+] hj9-3	3322.65
[+] hj7-4	118.667	0.699506	[+] hj7-4	118.667	2.06678	[+] hj7-4	118.667	0.31374	[+] hj7-4	118.667	0.247818	[+] hj7-4	118.667	1.94714	[+] hj7-4	118.667	1.93249	[+] hj7-4	118.667	1.42465	[+] hj7-4	118.667	1.58213	[+] hj7-4	118.667	0.122078	[+] hj7-4	118.667	0.496856	[+] hj7-4	118.667	1.59067	[+] hj7-4	118.667	1.692	[+] hj7-4	118.667	0.484649	[+] hj7-4	118.667	0.229506	[+] hj7-4	118.667	0.098883	[+] hj7-4	118.667	2.19008	[+] hj7-4	118.667
[+] hj8-4	1779.97	0.771531	[+] hj8-4	1779.97	1.94958	[+] hj8-4	1779.97	0.341818	[+] hj8-4	1779.97	0.371116	[+] hj8-4	1779.97	1.90808	[+] hj8-4	1779.97	1.47226	[+] hj8-4	1779.97	1.16828	[+] hj8-4	1779.97	1.51254	[+] hj8-4	1779.97	0.126961	[+] hj8-4	1779.97	0.48587	[+] hj8-4	1779.97	1.24763	[+] hj8-4	1779.97	1.71519	[+] hj8-4	1779.97	0.526155	[+] hj8-4	1779.97	0.23561	[+] hj8-4	1779.97	0.123299	[+] hj8-4	1779.97	2.91888	[+] hj8-4	1779.97
[+] hj7-9	711.967	1.49057	[+] hj7-9	711.967	1.94836	[+] hj7-9	711.967	0.531038	[+] hj7-9	711.967	0.224623	[+] hj7-9	711.967	2.0387	[+] hj7-9	711.967	1.36971	[+] hj7-9	711.967	1.34041	[+] hj7-9	711.967	1.55405	[+] hj7-9	711.967	0.349142	[+] hj7-9	711.967	1.23299	[+] hj7-9	711.967	1.47348	[+] hj7-9	711.967	1.87389	[+] hj7-9	711.967	0.935116	[+] hj7-9	711.967	0.47122	[+] hj7-9	711.967	0.26735	[+] hj7-9	711.967	2.84197	[+] hj7-9	711.967
[+] hj8-9	2373.3	1.60166	[+] hj8-9	2373.3	1.93127	[+] hj8-9	2373.3	0.499298	[+] hj8-9	2373.3	0.208753	[+] hj8-9	2373.3	1.91174	[+] hj8-9	2373.3	1.04865	[+] hj8-9	2373.3	1.17195	[+] hj8-9	2373.3	1.52231	[+] hj8-9	2373.3	0.384545	[+] hj8-9	2373.3	1.37582	[+] hj8-9	2373.3	1.5394	[+] hj8-9	2373.3	1.83361	[+] hj8-9	2373.3	0.747116	[+] hj8-9	2373.3	0.526155	[+] hj8-9	2373.3	0.29909	[+] hj8-9	2373.3	3.18501	[+] hj8-9	2373.3
[+] hj8-11	2610.63	1.32332	[+] hj8-11	2610.63	1.93249	[+] hj8-11	2610.63	0.147714	[+] hj8-11	2610.63	0.194104	[+] hj8-11	2610.63	1.33187	[+] hj8-11	2610.63	0.660441	[+] hj8-11	2610.63	0.686077	[+] hj8-11	2610.63	0.941219	[+] hj8-11	2610.63	0.0817921	[+] hj8-11	2610.63	1.89221	[+] hj8-11	2610.63	0.584752	[+] hj8-11	2610.63	0.745895	[+] hj8-11	2610.63	0.290545	[+] hj8-11	2610.63	0.202649	[+] hj8-11	2610.63	0.31374	[+] hj8-11	2610.63	4.4241	[+] hj8-11	2610.63
[+] hj9-11	4271.95	1.42587	[+] hj9-11	4271.95	2.07776	[+] hj9-11	4271.95	0.166026	[+] hj9-11	4271.95	0.207532	[+] hj9-11	4271.95	1.5101	[+] hj9-11	4271.95	0.772752	[+] hj9-11	4271.95	0.892388	[+] hj9-11	4271.95	1.04743	[+] hj9-11	4271.95	0.0915583	[+] hj9-11	4271.95	2.0094	[+] hj9-11	4271.95	0.399194	[+] hj9-11	4271.95	0.773973	[+] hj9-11	4271.95	0.292987	[+] hj9-11	4271.95	0.233169	[+] hj9-11	4271.95	0.314961	[+] hj9-11	4271.95	4.33498	[+] hj9-11	4271.95
[+] hj8-13	2847.98	2.15467	[+] hj8-13	2847.98	1.95813	[+] hj8-13	2847.98	0.741012	[+] hj8-13	2847.98	0.480986	[+] hj8-13	2847.98	1.81774	[+] hj8-13	2847.98	0.679973	[+] hj8-13	2847.98	1.61875	[+] hj8-13	2847.98	1.79454	[+] hj8-13	2847.98	0.73857	[+] hj8-13	2847.98	0.651895	[+] hj8-13	2847.98	2.31459	[+] hj8-13	2847.98	2.12659	[+] hj8-13	2847.98	0.478545	[+] hj8-13	2847.98	0.826466	[+] hj8-13	2847.98	0.526155	[+] hj8-13	2847.98	2.68693	[+] hj8-13	2847.98
[+] hj9-13	4509.32	2.27065	[+] hj9-13	4509.32	2.05335	[+] hj9-13	4509.32	0.819142	[+] hj9-13	4509.32	0.515168	[+] hj9-13	4509.32	1.85314	[+] hj9-13	4509.32	0.700726	[+] hj9-13	4509.32	1.75548	[+] hj9-13	4509.32	1.93615	[+] hj9-13	4509.32	0.787402	[+] hj9-13	4509.32	0.653116	[+] hj9-13	4509.32	2.45376	[+] hj9-13	4509.32	2.26576	[+] hj9-13	4509.32	0.593298	[+] hj9-13	4509.32	0.94244	[+] hj9-13	4509.32	0.504181	[+] hj9-13	4509.32	2.71745	[+] hj9-13	4509.32
[truncated: 478 more columns]

## Sheet: 四川花椒
半定量报告
2023-07-27 17:04:55
GAS VOCal
Area Label	Area Dt-Type	Area Dt Center	Area Dt Width	Area Rt Type	Area Rt Start	Area Rt End	Unit
gamma-terpinene-M	RipRel	0.9419	0.0271	SpecNum	2318	2400	a.u.
Area Label	Area Dt-Type	Area Dt Center	Area Dt Width	Area Rt Type	Area Rt Start	Area Rt End	Unit
83	RipRel	0.9432	0.0279	SpecNum	1110	1136	a.u.
Area Label	Area Dt-Type	Area Dt Center	Area Dt Width	Area Rt Type	Area Rt Start	Area Rt End	Unit
1-penten-3-ol	RipRel	0.9415	0.0175	SpecNum	1958	1982	a.u.
Area Label	Area Dt-Type	Area Dt Center	Area Dt Width	Area Rt Type	Area Rt Start	Area Rt End	Unit
80	RipRel	0.9528	0.0175	SpecNum	1141	1156	a.u.
Area Label	Area Dt-Type	Area Dt Center	Area Dt Width	Area Rt Type	Area Rt Start	Area Rt End	Unit
Styrene	RipRel	1.0415	0.0341	SpecNum	906	935	a.u.
Area Label	Area Dt-Type	Area Dt Center	Area Dt Width	Area Rt Type	Area Rt Start	Area Rt End	Unit
Isobutanal	RipRel	1.0808	0.0183	SpecNum	803	816	a.u.
Area Label	Area Dt-Type	Area Dt Center	Area Dt Width	Area Rt Type	Area Rt Start	Area Rt End	Unit
29	RipRel	1.0825	0.0271	SpecNum	1007	1033	a.u.
Area Label	Area Dt-Type	Area Dt Center	Area Dt Width	Area Rt Type	Area Rt Start	Area Rt End	Unit
82	RipRel	1.0886	0.0271	SpecNum	1272	1298	a.u.
Area Label	Area Dt-Type	Area Dt Center	Area Dt Width	Area Rt Type	Area Rt Start	Area Rt End	Unit
81	RipRel	1.0921	0.0183	SpecNum	1120	1132	a.u.
Area Label	Area Dt-Type	Area Dt Center	Area Dt Width	Area Rt Type	Area Rt Start	Area Rt End	Unit
Ethyl acetate-M	RipRel	1.1017	0.0341	SpecNum	847	858	a.u.
Area Label	Area Dt-Type	Area Dt Center	Area Dt Width	Area Rt Type	Area Rt Start	Area Rt End	Unit
11	RipRel	1.1039	0.0279	SpecNum	2174	2272	a.u.
Area Label	Area Dt-Type	Area Dt Center	Area Dt Width	Area Rt Type	Area Rt Start	Area Rt End	Unit
85	RipRel	1.1223	0.0314	SpecNum	1395	1445	a.u.
Area Label	Area Dt-Type	Area Dt Center	Area Dt Width	Area Rt Type	Area Rt Start	Area Rt End	Unit
2-butanol	RipRel	1.1301	0.021	SpecNum	1185	1213	a.u.
Area Label	Area Dt-Type	Area Dt Center	Area Dt Width	Area Rt Type	Area Rt Start	Area Rt End	Unit
31	RipRel	1.1341	0.0183	SpecNum	2710	2769	a.u.
Area Label	Area Dt-Type	Area Dt Center	Area Dt Width	Area Rt Type	Area Rt Start	Area Rt End	Unit
Ethylpyrazine	RipRel	1.1472	0.0201	SpecNum	997	1009	a.u.
Area Label	Area Dt-Type	Area Dt Center	Area Dt Width	Area Rt Type	Area Rt Start	Area Rt End	Unit
Propanal	RipRel	1.1528	0.0314	SpecNum	778	824	a.u.
Area Label	Area Dt-Type	Area Dt Center	Area Dt Width	Area Rt Type	Area Rt Start	Area Rt End	Unit
40	RipRel	1.1651	0.0437	SpecNum	3009	3224	a.u.
Area Label	Area Dt-Type	Area Dt Center	Area Dt Width	Area Rt Type	Area Rt Start	Area Rt End	Unit
Propyl acetate	RipRel	1.1668	0.0489	SpecNum	1016	1052	a.u.
Area Label	Area Dt-Type	Area Dt Center	Area Dt Width	Area Rt Type	Area Rt Start	Area Rt End	Unit
49	RipRel	1.1664	0.0201	SpecNum	5091	5311	a.u.
Area Label	Area Dt-Type	Area Dt Center	Area Dt Width	Area Rt Type	Area Rt Start	Area Rt End	Unit
2,3-butanedione	RipRel	1.1707	0.0323	SpecNum	1235	1289	a.u.
Area Label	Area Dt-Type	Area Dt Center	Area Dt Width	Area Rt Type	Area Rt Start	Area Rt End	Unit
21	RipRel	1.1729	0.0419	SpecNum	2381	2491	a.u.
Area Label	Area Dt-Type	Area Dt Center	Area Dt Width	Area Rt Type	Area Rt Start	Area Rt End	Unit
86	RipRel	1.179	0.0245	SpecNum	1432	1470	a.u.
Area Label	Area Dt-Type	Area Dt Center	Area Dt Width	Area Rt Type	Area Rt Start	Area Rt End	Unit
71	RipRel	1.183	0.041	SpecNum	923	953	a.u.
Area Label	Area Dt-Type	Area Dt Center	Area Dt Width	Area Rt Type	Area Rt Start	Area Rt End	Unit
delta-3-carene-M	RipRel	1.1812	0.0183	SpecNum	1581	1621	a.u.
Area Label	Area Dt-Type	Area Dt Center	Area Dt Width	Area Rt Type	Area Rt Start	Area Rt End	Unit
39	RipRel	1.1825	0.0279	SpecNum	3294	3627	a.u.
Area Label	Area Dt-Type	Area Dt Center	Area Dt Width	Area Rt Type	Area Rt Start	Area Rt End	Unit
12	RipRel	1.1817	0.014	SpecNum	2003	2036	a.u.
Area Label	Area Dt-Type	Area Dt Center	Area Dt Width	Area Rt Type	Area Rt Start	Area Rt End	Unit
48	RipRel	1.1817	0.014	SpecNum	4418	4594	a.u.
Area Label	Area Dt-Type	Area Dt Center	Area Dt Width	Area Rt Type	Area Rt Start	Area Rt End	Unit
Methyl acetate	RipRel	1.19	0.0201	SpecNum	788	798	a.u.
Area Label	Area Dt-Type	Area Dt Center	Area Dt Width	Area Rt Type	Area Rt Start	Area Rt End	Unit
alpha-Pinene-M	RipRel	1.1965	0.0349	SpecNum	1125	1147	a.u.
Area Label	Area Dt-Type	Area Dt Center	Area Dt Width	Area Rt Type	Area Rt Start	Area Rt End	Unit
Myrcene-M	RipRel	1.2	0.0349	SpecNum	1688	1739	a.u.
Area Label	Area Dt-Type	Area Dt Center	Area Dt Width	Area Rt Type	Area Rt Start	Area Rt End	Unit
Ethyl butanoate	RipRel	1.2087	0.0279	SpecNum	1157	1204	a.u.
Area Label	Area Dt-Type	Area Dt Center	Area Dt Width	Area Rt Type	Area Rt Start	Area Rt End	Unit
beta-Pinene-M	RipRel	1.214	0.0437	SpecNum	1419	1533	a.u.
Area Label	Area Dt-Type	Area Dt Center	Area Dt Width	Area Rt Type	Area Rt Start	Area Rt End	Unit
17	RipRel	1.2131	0.0245	SpecNum	2113	2180	a.u.
Area Label	Area Dt-Type	Area Dt Center	Area Dt Width	Area Rt Type	Area Rt Start	Area Rt End	Unit
Geranyl acetate	RipRel	1.2166	0.0419	SpecNum	5979	7386	a.u.
Area Label	Area Dt-Type	Area Dt Center	Area Dt Width	Area Rt Type	Area Rt Start	Area Rt End	Unit
Geraniol	RipRel	1.2166	0.0419	SpecNum	7386	8366	a.u.
Area Label	Area Dt-Type	Area Dt Center	Area Dt Width	Area Rt Type	Area Rt Start	Area Rt End	Unit
gamma-terpinene-D	RipRel	1.2166	0.0349	SpecNum	2329	2386	a.u.
Area Label	Area Dt-Type	Area Dt Center	Area Dt Width	Area Rt Type	Area Rt Start	Area Rt End	Unit
Ethyl formate	RipRel	1.2201	0.0489	SpecNum	832	858	a.u.
Area Label	Area Dt-Type	Area Dt Center	Area Dt Width	Area Rt Type	Area Rt Start	Area Rt End	Unit
20	RipRel	1.2279	0.0314	SpecNum	2186	2223	a.u.
Area Label	Area Dt-Type	Area Dt Center	Area Dt Width	Area Rt Type	Area Rt Start	Area Rt End	Unit
alpha-Terpineol	RipRel	1.2345	0.0341	SpecNum	2061	2133	a.u.
Area Label	Area Dt-Type	Area Dt Center	Area Dt Width	Area Rt Type	Area Rt Start	Area Rt End	Unit
Menthyl acetate	RipRel	1.2362	0.041	SpecNum	2516	2717	a.u.
Area Label	Area Dt-Type	Area Dt Center	Area Dt Width	Area Rt Type	Area Rt Start	Area Rt End	Unit
Isobutyl acetate	RipRel	1.2345	0.0201	SpecNum	1168	1180	a.u.
Area Label	Area Dt-Type	Area Dt Center	Area Dt Width	Area Rt Type	Area Rt Start	Area Rt End	Unit
32	RipRel	1.2354	0.0201	SpecNum	2813	2865	a.u.
Area Label	Area Dt-Type	Area Dt Center	Area Dt Width	Area Rt Type	Area Rt Start	Area Rt End	Unit
44	RipRel	1.2362	0.0114	SpecNum	2959	3008	a.u.
Area Label	Area Dt-Type	Area Dt Center	Area Dt Width	Area Rt Type	Area Rt Start	Area Rt End	Unit
2-Butanone	RipRel	1.2403	0.0372	SpecNum	857	878	a.u.
Area Label	Area Dt-Type	Area Dt Center	Area Dt Width	Area Rt Type	Area Rt Start	Area Rt End	Unit
Menthol	RipRel	1.2447	0.0393	SpecNum	1899	1989	a.u.
Area Label	Area Dt-Type	Area Dt Center	Area Dt Width	Area Rt Type	Area Rt Start	Area Rt End	Unit
51	RipRel	1.2459	0.0253	SpecNum	4581	4805	a.u.
Area Label	Area Dt-Type	Area Dt Center	Area Dt Width	Area Rt Type	Area Rt Start	Area Rt End	Unit
Dipropyl disulphide	RipRel	1.2576	0.0559	SpecNum	3122	3332	a.u.
Area Label	Area Dt-Type	Area Dt Center	Area Dt Width	Area Rt Type	Area Rt Start	Area Rt End	Unit
Ethyl pentanoate	RipRel	1.2607	0.0253	SpecNum	1604	1635	a.u.
Area Label	Area Dt-Type	Area Dt Center	Area Dt Width	Area Rt Type	Area Rt Start	Area Rt End	Unit
22	RipRel	1.2598	0.0183	SpecNum	2213	2237	a.u.
Area Label	Area Dt-Type	Area Dt Center	Area Dt Width	Area Rt Type	Area Rt Start	Area Rt End	Unit
67	RipRel	1.2611	0.014	SpecNum	2445	2494	a.u.
Area Label	Area Dt-Type	Area Dt Center	Area Dt Width	Area Rt Type	Area Rt Start	Area Rt End	Unit
72	RipRel	1.2664	0.0314	SpecNum	979	1009	a.u.
Area Label	Area Dt-Type	Area Dt Center	Area Dt Width	Area Rt Type	Area Rt Start	Area Rt End	Unit
Butyl propanoate	RipRel	1.2725	0.0279	SpecNum	1680	1702	a.u.
Area Label	Area Dt-Type	Area Dt Center	Area Dt Width	Area Rt Type	Area Rt Start	Area Rt End	Unit
Butanal	RipRel	1.2773	0.041	SpecNum	828	857	a.u.
Area Label	Area Dt-Type	Area Dt Center	Area Dt Width	Area Rt Type	Area Rt Start	Area Rt End	Unit
beta-Ocimene	RipRel	1.2777	0.0367	SpecNum	1206	1254	a.u.
Area Label	Area Dt-Type	Area Dt Center	Area Dt Width	Area Rt Type	Area Rt Start	Area Rt End	Unit
73	RipRel	1.2878	0.0201	SpecNum	1044	1057	a.u.
Area Label	Area Dt-Type	Area Dt Center	Area Dt Width	Area Rt Type	Area Rt Start	Area Rt End	Unit
Diethyl butanedioate	RipRel	1.2895	0.0323	SpecNum	5649	6148	a.u.
Area Label	Area Dt-Type	Area Dt Center	Area Dt Width	Area Rt Type	Area Rt Start	Area Rt End	Unit
2-methylbutyl acetate	RipRel	1.2913	0.0393	SpecNum	1500	1582	a.u.
Area Label	Area Dt-Type	Area Dt Center	Area Dt Width	Area Rt Type	Area Rt Start	Area Rt End	Unit
p-Cymene-M	RipRel	1.3026	0.0323	SpecNum	2203	2322	a.u.
Area Label	Area Dt-Type	Area Dt Center	Area Dt Width	Area Rt Type	Area Rt Start	Area Rt End	Unit
alpha-Terpinolene	RipRel	1.3022	0.0314	SpecNum	2456	2554	a.u.
Area Label	Area Dt-Type	Area Dt Center	Area Dt Width	Area Rt Type	Area Rt Start	Area Rt End	Unit
76	RipRel	1.3031	0.0279	SpecNum	1054	1073	a.u.
Area Label	Area Dt-Type	Area Dt Center	Area Dt Width	Area Rt Type	Area Rt Start	Area Rt End	Unit
2,3-Pentanedione	RipRel	1.3035	0.0341	SpecNum	1281	1337	a.u.
Area Label	Area Dt-Type	Area Dt Center	Area Dt Width	Area Rt Type	Area Rt Start	Area Rt End	Unit
1,8-Cineole	RipRel	1.3039	0.0279	SpecNum	1937	2057	a.u.
Area Label	Area Dt-Type	Area Dt Center	Area Dt Width	Area Rt Type	Area Rt Start	Area Rt End	Unit
14	RipRel	1.3044	0.0271	SpecNum	2056	2108	a.u.
Area Label	Area Dt-Type	Area Dt Center	Area Dt Width	Area Rt Type	Area Rt Start	Area Rt End	Unit
2-Ethyl furan	RipRel	1.3105	0.0341	SpecNum	1008	1027	a.u.
Area Label	Area Dt-Type	Area Dt Center	Area Dt Width	Area Rt Type	Area Rt Start	Area Rt End	Unit
Butyl butanoate	RipRel	1.3262	0.0393	SpecNum	2094	2142	a.u.
Area Label	Area Dt-Type	Area Dt Center	Area Dt Width	Area Rt Type	Area Rt Start	Area Rt End	Unit
28	RipRel	1.3266	0.0314	SpecNum	2518	2628	a.u.
Area Label	Area Dt-Type	Area Dt Center	Area Dt Width	Area Rt Type	Area Rt Start	Area Rt End	Unit
Ethyl acetate-D	RipRel	1.3345	0.0349	SpecNum	836	855	a.u.
Area Label	Area Dt-Type	Area Dt Center	Area Dt Width	Area Rt Type	Area Rt Start	Area Rt End	Unit
84	RipRel	1.3463	0.0341	SpecNum	1275	1296	a.u.
Area Label	Area Dt-Type	Area Dt Center	Area Dt Width	Area Rt Type	Area Rt Start	Area Rt End	Unit
77	RipRel	1.3546	0.021	SpecNum	859	874	a.u.
Area Label	Area Dt-Type	Area Dt Center	Area Dt Width	Area Rt Type	Area Rt Start	Area Rt End	Unit
41	RipRel	1.3699	0.0341	SpecNum	901	917	a.u.
Area Label	Area Dt-Type	Area Dt Center	Area Dt Width	Area Rt Type	Area Rt Start	Area Rt End	Unit
79	RipRel	1.3803	0.1092	SpecNum	1239	1277	a.u.
Area Label	Area Dt-Type	Area Dt Center	Area Dt Width	Area Rt Type	Area Rt Start	Area Rt End	Unit
9	RipRel	1.3681	0.0131	SpecNum	2901	2948	a.u.
Area Label	Area Dt-Type	Area Dt Center	Area Dt Width	Area Rt Type	Area Rt Start	Area Rt End	Unit
46	RipRel	1.3729	0.0175	SpecNum	3066	3128	a.u.
Area Label	Area Dt-Type	Area Dt Center	Area Dt Width	Area Rt Type	Area Rt Start	Area Rt End	Unit
13	RipRel	1.383	0.0341	SpecNum	2020	2087	a.u.
Area Label	Area Dt-Type	Area Dt Center	Area Dt Width	Area Rt Type	Area Rt Start	Area Rt End	Unit
2-methyl-1-propanol	RipRel	1.386	0.014	SpecNum	1401	1408	a.u.
Area Label	Area Dt-Type	Area Dt Center	Area Dt Width	Area Rt Type	Area Rt Start	Area Rt End	Unit
Nonan-2-one	RipRel	1.3882	0.0201	SpecNum	1442	1458	a.u.
Area Label	Area Dt-Type	Area Dt Center	Area Dt Width	Area Rt Type	Area Rt Start	Area Rt End	Unit
19	RipRel	1.3904	0.021	SpecNum	1015	1027	a.u.
Area Label	Area Dt-Type	Area Dt Center	Area Dt Width	Area Rt Type	Area Rt Start	Area Rt End	Unit
3-methylbutanal	RipRel	1.3956	0.0437	SpecNum	874	890	a.u.
Area Label	Area Dt-Type	Area Dt Center	Area Dt Width	Area Rt Type	Area Rt Start	Area Rt End	Unit
2-Heptylfuran	RipRel	1.4083	0.0253	SpecNum	1980	2027	a.u.
Area Label	Area Dt-Type	Area Dt Center	Area Dt Width	Area Rt Type	Area Rt Start	Area Rt End	Unit
Methional	RipRel	1.4201	0.0507	SpecNum	978	1009	a.u.
Area Label	Area Dt-Type	Area Dt Center	Area Dt Width	Area Rt Type	Area Rt Start	Area Rt End	Unit
18	RipRel	1.421	0.021	SpecNum	2124	2161	a.u.
Area Label	Area Dt-Type	Area Dt Center	Area Dt Width	Area Rt Type	Area Rt Start	Area Rt End	Unit
3-methyl-2-butanol	RipRel	1.4441	0.048	SpecNum	1399	1437	a.u.
Area Label	Area Dt-Type	Area Dt Center	Area Dt Width	Area Rt Type	Area Rt Start	Area Rt End	Unit
Hexyl propanoate	RipRel	1.4474	0.0577	SpecNum	2838	2935	a.u.
Area Label	Area Dt-Type	Area Dt Center	Area Dt Width	Area Rt Type	Area Rt Start	Area Rt End	Unit
Methyl butanoate	RipRel	1.4493	0.0341	SpecNum	1091	1104	a.u.
Area Label	Area Dt-Type	Area Dt Center	Area Dt Width	Area Rt Type	Area Rt Start	Area Rt End	Unit
Methyl 2-nonynoate	RipRel	1.4572	0.0323	SpecNum	2644	2752	a.u.
Area Label	Area Dt-Type	Area Dt Center	Area Dt Width	Area Rt Type	Area Rt Start	Area Rt End	Unit
Nerolidol	RipRel	1.4725	0.014	SpecNum	4904	5008	a.u.
Area Label	Area Dt-Type	Area Dt Center	Area Dt Width	Area Rt Type	Area Rt Start	Area Rt End	Unit
62	RipRel	1.5293	0.0245	SpecNum	3595	3728	a.u.
Area Label	Area Dt-Type	Area Dt Center	Area Dt Width	Area Rt Type	Area Rt Start	Area Rt End	Unit
74	RipRel	1.538	0.0367	SpecNum	1037	1056	a.u.
Area Label	Area Dt-Type	Area Dt Center	Area Dt Width	Area Rt Type	Area Rt Start	Area Rt End	Unit
89	RipRel	1.5576	0.041	SpecNum	1229	1250	a.u.
Area Label	Area Dt-Type	Area Dt Center	Area Dt Width	Area Rt Type	Area Rt Start	Area Rt End	Unit
1-Octen-3-ol	RipRel	1.5838	0.0393	SpecNum	1094	1125	a.u.
Area Label	Area Dt-Type	Area Dt Center	Area Dt Width	Area Rt Type	Area Rt Start	Area Rt End	Unit
75	RipRel	1.6114	0.0507	SpecNum	1039	1061	a.u.
Area Label	Area Dt-Type	Area Dt Center	Area Dt Width	Area Rt Type	Area Rt Start	Area Rt End	Unit
8	RipRel	1.6201	0.0314	SpecNum	1742	1771	a.u.
Area Label	Area Dt-Type	Area Dt Center	Area Dt Width	Area Rt Type	Area Rt Start	Area Rt End	Unit
69	RipRel	1.6249	0.0253	SpecNum	1611	1631	a.u.
Area Label	Area Dt-Type	Area Dt Center	Area Dt Width	Area Rt Type	Area Rt Start	Area Rt End	Unit
Ethyl 2-methylbutanoate	RipRel	1.6328	0.048	SpecNum	1328	1344	a.u.
Area Label	Area Dt-Type	Area Dt Center	Area Dt Width	Area Rt Type	Area Rt Start	Area Rt End	Unit
Isoamyl formate	RipRel	1.6328	0.048	SpecNum	1366	1395	a.u.
Area Label	Area Dt-Type	Area Dt Center	Area Dt Width	Area Rt Type	Area Rt Start	Area Rt End	Unit
Myrcene-D	RipRel	1.6511	0.0393	SpecNum	1646	1687	a.u.
Area Label	Area Dt-Type	Area Dt Center	Area Dt Width	Area Rt Type	Area Rt Start	Area Rt End	Unit
30	RipRel	1.6502	0.0323	SpecNum	2544	2601	a.u.
Area Label	Area Dt-Type	Area Dt Center	Area Dt Width	Area Rt Type	Area Rt Start	Area Rt End	Unit
Limonene	RipRel	1.6738	0.0253	SpecNum	1776	1798	a.u.
Area Label	Area Dt-Type	Area Dt Center	Area Dt Width	Area Rt Type	Area Rt Start	Area Rt End	Unit
Propyl butanoate	RipRel	1.7122	0.0655	SpecNum	1520	1567	a.u.
Area Label	Area Dt-Type	Area Dt Center	Area Dt Width	Area Rt Type	Area Rt Start	Area Rt End	Unit
delta-3-carene-D	RipRel	1.7148	0.0271	SpecNum	1578	1606	a.u.
Area Label	Area Dt-Type	Area Dt Center	Area Dt Width	Area Rt Type	Area Rt Start	Area Rt End	Unit
p-Cymene-D	RipRel	1.7157	0.0271	SpecNum	2254	2287	a.u.
Area Label	Area Dt-Type	Area Dt Center	Area Dt Width	Area Rt Type	Area Rt Start	Area Rt End	Unit
36	RipRel	1.721	0.062	SpecNum	3298	3605	a.u.
Area Label	Area Dt-Type	Area Dt Center	Area Dt Width	Area Rt Type	Area Rt Start	Area Rt End	Unit
68	RipRel	1.7306	0.0253	SpecNum	1329	1344	a.u.
Area Label	Area Dt-Type	Area Dt Center	Area Dt Width	Area Rt Type	Area Rt Start	Area Rt End	Unit
Linalool	RipRel	1.7742	0.041	SpecNum	1502	1534	a.u.
Area Label	Area Dt-Type	Area Dt Center	Area Dt Width	Area Rt Type	Area Rt Start	Area Rt End	Unit
55	RipRel	1.7747	0.0349	SpecNum	5759	6017	a.u.
Area Label	Area Dt-Type	Area Dt Center	Area Dt Width	Area Rt Type	Area Rt Start	Area Rt End	Unit
52	RipRel	1.7799	0.0314	SpecNum	7510	7884	a.u.
Area Label	Area Dt-Type	Area Dt Center	Area Dt Width	Area Rt Type	Area Rt Start	Area Rt End	Unit
3,5,5-trimethyl-2-cyclohexen-1-one	RipRel	1.786	0.0454	SpecNum	1677	1732	a.u.
Area Label	Area Dt-Type	Area Dt Center	Area Dt Width	Area Rt Type	Area Rt Start	Area Rt End	Unit
Methyl enanthate	RipRel	1.7943	0.0323	SpecNum	2487	2523	a.u.
Area Label	Area Dt-Type	Area Dt Center	Area Dt Width	Area Rt Type	Area Rt Start	Area Rt End	Unit
Isobutyl butanoate	RipRel	1.8017	0.0279	SpecNum	1727	1750	a.u.
Area Label	Area Dt-Type	Area Dt Center	Area Dt Width	Area Rt Type	Area Rt Start	Area Rt End	Unit
Isobutyl isobutyrate	RipRel	1.8092	0.0655	SpecNum	1484	1520	a.u.
Area Label	Area Dt-Type	Area Dt Center	Area Dt Width	Area Rt Type	Area Rt Start	Area Rt End	Unit
Butanoic acid, 2-methylpropyl ester	RipRel	1.8096	0.0437	SpecNum	1811	1856	a.u.
Area Label	Area Dt-Type	Area Dt Center	Area Dt Width	Area Rt Type	Area Rt Start	Area Rt End	Unit
Dihydrocarvone	RipRel	1.8122	0.021	SpecNum	2027	2079	a.u.
Area Label	Area Dt-Type	Area Dt Center	Area Dt Width	Area Rt Type	Area Rt Start	Area Rt End	Unit
88	RipRel	1.8262	0.0314	SpecNum	1648	1664	a.u.
Area Label	Area Dt-Type	Area Dt Center	Area Dt Width	Area Rt Type	Area Rt Start	Area Rt End	Unit
61	RipRel	1.8498	0.0419	SpecNum	7028	7464	a.u.
Area Label	Area Dt-Type	Area Dt Center	Area Dt Width	Area Rt Type	Area Rt Start	Area Rt End	Unit
15	RipRel	1.8952	0.0646	SpecNum	2027	2077	a.u.
Area Label	Area Dt-Type	Area Dt Center	Area Dt Width	Area Rt Type	Area Rt Start	Area Rt End	Unit
Linalyl acetate	RipRel	1.8939	0.0253	SpecNum	4632	4768	a.u.
Area Label	Area Dt-Type	Area Dt Center	Area Dt Width	Area Rt Type	Area Rt Start	Area Rt End	Unit
53	RipRel	1.9563	0.021	SpecNum	7038	7262	a.u.
Area Label	Area Dt-Type	Area Dt Center	Area Dt Width	Area Rt Type	Area Rt Start	Area Rt End	Unit
Isoamyl isovalerate	RipRel	2.021	0.0245	SpecNum	2678	2714	a.u.
Area Label	Area Dt-Type	Area Dt Center	Area Dt Width	Area Rt Type	Area Rt Start	Area Rt End	Unit
2	RipRel	2.1812	0.0742	SpecNum	1333	1353	a.u.
Area Label	Area Dt-Type	Area Dt Center	Area Dt Width	Area Rt Type	Area Rt Start	Area Rt End	Unit
3	RipRel	2.1825	0.0769	SpecNum	1357	1381	a.u.
Area Label	Area Dt-Type	Area Dt Center	Area Dt Width	Area Rt Type	Area Rt Start	Area Rt End	Unit
58	RipRel	2.4076	0.0809	SpecNum	4682	4881	a.u.
Area Label	Area Dt-Type	Area Dt Center	Area Dt Width	Area Rt Type	Area Rt Start	Area Rt End	Unit
63	RipRel	2.1383	0.0327	SpecNum	3607	3690	a.u.
Area Label	Area Dt-Type	Area Dt Center	Area Dt Width	Area Rt Type	Area Rt Start	Area Rt End	Unit
56	RipRel	1.3338	0.0486	SpecNum	4181	4422	a.u.
Area Label	Area Dt-Type	Area Dt Center	Area Dt Width	Area Rt Type	Area Rt Start	Area Rt End	Unit
59	RipRel	1.7171	0.0549	SpecNum	4429	4580	a.u.
Area Label	Area Dt-Type	Area Dt Center	Area Dt Width	Area Rt Type	Area Rt Start	Area Rt End	Unit
54	RipRel	1.8224	0.0346	SpecNum	7491	7867	a.u.
Area Label	Area Dt-Type	Area Dt Center	Area Dt Width	Area Rt Type	Area Rt Start	Area Rt End	Unit
33	RipRel	1.7879	0.0436	SpecNum	2818	2870	a.u.
Area Label	Area Dt-Type	Area Dt Center	Area Dt Width	Area Rt Type	Area Rt Start	Area Rt End	Unit
45	RipRel	1.2517	0.0391	SpecNum	2963	3064	a.u.
Area Label	Area Dt-Type	Area Dt Center	Area Dt Width	Area Rt Type	Area Rt Start	Area Rt End	Unit
38	RipRel	1.82	0.0895	SpecNum	3435	3627	a.u.
Area Label	Area Dt-Type	Area Dt Center	Area Dt Width	Area Rt Type	Area Rt Start	Area Rt End	Unit
37	RipRel	1.67	0.0632	SpecNum	3341	3492	a.u.
Area Label	Area Dt-Type	Area Dt Center	Area Dt Width	Area Rt Type	Area Rt Start	Area Rt End	Unit
26	RipRel	1.735	0.0438	SpecNum	2464	2517	a.u.
Area Label	Area Dt-Type	Area Dt Center	Area Dt Width	Area Rt Type	Area Rt Start	Area Rt End	Unit
35	RipRel	1.4906	0.0329	SpecNum	2793	2859	a.u.
Area Label	Area Dt-Type	Area Dt Center	Area Dt Width	Area Rt Type	Area Rt Start	Area Rt End	Unit
(E,E)-2,4-Decadienal	RipRel	1.4078	0.0329	SpecNum	2759	2819	a.u.
Area Label	Area Dt-Type	Area Dt Center	Area Dt Width	Area Rt Type	Area Rt Start	Area Rt End	Unit
(Z)-3-hexenyl acetate	RipRel	1.2927	0.0261	SpecNum	2730	2778	a.u.
Area Label	Area Dt-Type	Area Dt Center	Area Dt Width	Area Rt Type	Area Rt Start	Area Rt End	Unit
27	RipRel	1.1371	0.0216	SpecNum	2546	2602	a.u.
Area Label	Area Dt-Type	Area Dt Center	Area Dt Width	Area Rt Type	Area Rt Start	Area Rt End	Unit
25	RipRel	1.5312	0.0319	SpecNum	2482	2523	a.u.
Area Label	Area Dt-Type	Area Dt Center	Area Dt Width	Area Rt Type	Area Rt Start	Area Rt End	Unit
24	RipRel	1.4955	0.0244	SpecNum	2401	2434	a.u.
Area Label	Area Dt-Type	Area Dt Center	Area Dt Width	Area Rt Type	Area Rt Start	Area Rt End	Unit
42	RipRel	1.4749	0.0187	SpecNum	971	983	a.u.
Area Label	Area Dt-Type	Area Dt Center	Area Dt Width	Area Rt Type	Area Rt Start	Area Rt End	Unit
Ethyl propanoate	RipRel	1.4626	0.0226	SpecNum	1019	1031	a.u.
Area Label	Area Dt-Type	Area Dt Center	Area Dt Width	Area Rt Type	Area Rt Start	Area Rt End	Unit
Acetone	RipRel	1.1299	0.0266	SpecNum	706	722	a.u.
Area Label	Area Dt-Type	Area Dt Center	Area Dt Width	Area Rt Type	Area Rt Start	Area Rt End	Unit
5	RipRel	2.5467	0.1545	SpecNum	1338	1377	a.u.
Area Label	Area Dt-Type	Area Dt Center	Area Dt Width	Area Rt Type	Area Rt Start	Area Rt End	Unit
7	RipRel	2.1813	0.0956	SpecNum	1655	1688	a.u.
Area Label	Area Dt-Type	Area Dt Center	Area Dt Width	Area Rt Type	Area Rt Start	Area Rt End	Unit
6	RipRel	2.147	0.2084	SpecNum	1505	1553	a.u.
Area Label	Area Dt-Type	Area Dt Center	Area Dt Width	Area Rt Type	Area Rt Start	Area Rt End	Unit
beta-Pinene-D	RipRel	1.6578	0.0441	SpecNum	1441	1464	a.u.
Area Label	Area Dt-Type	Area Dt Center	Area Dt Width	Area Rt Type	Area Rt Start	Area Rt End	Unit
Ethyl crotonate	RipRel	1.5732	0.0417	SpecNum	1788	1810	a.u.
Area Label	Area Dt-Type	Area Dt Center	Area Dt Width	Area Rt Type	Area Rt Start	Area Rt End	Unit
78	RipRel	1.4734	0.0278	SpecNum	1132	1149	a.u.
Area Label	Area Dt-Type	Area Dt Center	Area Dt Width	Area Rt Type	Area Rt Start	Area Rt End	Unit
57	RipRel	1.7186	0.0351	SpecNum	4032	4174	a.u.
Area Label	Area Dt-Type	Area Dt Center	Area Dt Width	Area Rt Type	Area Rt Start	Area Rt End	Unit
2-pentanone	RipRel	1.1215	0.0169	SpecNum	980	990	a.u.
Area Label	Area Dt-Type	Area Dt Center	Area Dt Width	Area Rt Type	Area Rt Start	Area Rt End	Unit
50	RipRel	1.2995	0.0372	SpecNum	5208	5454	a.u.
Area Label	Area Dt-Type	Area Dt Center	Area Dt Width	Area Rt Type	Area Rt Start	Area Rt End	Unit
43	RipRel	1.1303	0.0241	SpecNum	3090	3167	a.u.
Area Label	Area Dt-Type	Area Dt Center	Area Dt Width	Area Rt Type	Area Rt Start	Area Rt End	Unit
23	RipRel	1.1533	0.0298	SpecNum	2314	2374	a.u.
Area Label	Area Dt-Type	Area Dt Center	Area Dt Width	Area Rt Type	Area Rt Start	Area Rt End	Unit
alpha-phellandrene	RipRel	1.7086	0.1026	SpecNum	2067	2129	a.u.
Area Label	Area Dt-Type	Area Dt Center	Area Dt Width	Area Rt Type	Area Rt Start	Area Rt End	Unit
1	RipRel	1.8867	0.0252	SpecNum	1828	1845	a.u.
Area Label	Area Dt-Type	Area Dt Center	Area Dt Width	Area Rt Type	Area Rt Start	Area Rt End	Unit
34	RipRel	1.6478	0.023	SpecNum	2847	2943	a.u.
Area Label	Area Dt-Type	Area Dt Center	Area Dt Width	Area Rt Type	Area Rt Start	Area Rt End	Unit
47	RipRel	1.3335	0.0468	SpecNum	3108	3183	a.u.
Area Label	Area Dt-Type	Area Dt Center	Area Dt Width	Area Rt Type	Area Rt Start	Area Rt End	Unit
(E)-Ethyl-2-hexenoate	RipRel	1.313	0.0403	SpecNum	3001	3096	a.u.
Area Label	Area Dt-Type	Area Dt Center	Area Dt Width	Area Rt Type	Area Rt Start	Area Rt End	Unit
70	RipRel	1.378	0.0186	SpecNum	2512	2561	a.u.
Area Label	Area Dt-Type	Area Dt Center	Area Dt Width	Area Rt Type	Area Rt Start	Area Rt End	Unit
Phenethyl acetate	RipRel	1.8007	0.0223	SpecNum	2368	2411	a.u.
Area Label	Area Dt-Type	Area Dt Center	Area Dt Width	Area Rt Type	Area Rt Start	Area Rt End	Unit
16	RipRel	1.6343	0.0299	SpecNum	2037	2066	a.u.
Area Label	Area Dt-Type	Area Dt Center	Area Dt Width	Area Rt Type	Area Rt Start	Area Rt End	Unit
64	RipRel	1.5908	0.0269	SpecNum	989	1003	a.u.
Area Label	Area Dt-Type	Area Dt Center	Area Dt Width	Area Rt Type	Area Rt Start	Area Rt End	Unit
65	RipRel	1.5027	0.029	SpecNum	989	1004	a.u.
Area Label	Area Dt-Type	Area Dt Center	Area Dt Width	Area Rt Type	Area Rt Start	Area Rt End	Unit
alpha-Pinene-D	RipRel	1.6961	0.031	SpecNum	1140	1157	a.u.
Area Label	Area Dt-Type	Area Dt Center	Area Dt Width	Area Rt Type	Area Rt Start	Area Rt End	Unit
Ethyl 2-methylbutanoate	RipRel	1.6714	0.0201	SpecNum	1196	1209	a.u.
Area Label	Area Dt-Type	Area Dt Center	Area Dt Width	Area Rt Type	Area Rt Start	Area Rt End	Unit
66	RipRel	1.7167	0.0238	SpecNum	1194	1206	a.u.
Area Label	Area Dt-Type	Area Dt Center	Area Dt Width	Area Rt Type	Area Rt Start	Area Rt End	Unit
4	RipRel	2.104	0.0874	SpecNum	1290	1325	a.u.
Area Label	Area Dt-Type	Area Dt Center	Area Dt Width	Area Rt Type	Area Rt Start	Area Rt End	Unit
3-Methylpentan-2-one	RipRel	1.4846	0.0229	SpecNum	1384	1408	a.u.
Area Label	Area Dt-Type	Area Dt Center	Area Dt Width	Area Rt Type	Area Rt Start	Area Rt End	Unit
10	RipRel	1.5189	0.0334	SpecNum	1933	1958	a.u.
Area Label	Area Dt-Type	Area Dt Center	Area Dt Width	Area Rt Type	Area Rt Start	Area Rt End	Unit
Dimethyl disulfide	RipRel	1.1202	0.0248	SpecNum	1317	1334	a.u.
Area Label	Area Dt-Type	Area Dt Center	Area Dt Width	Area Rt Type	Area Rt Start	Area Rt End	Unit
87	RipRel	1.1006	0.03	SpecNum	1459	1487	a.u.
Area Label	Area Dt-Type	Area Dt Center	Area Dt Width	Area Rt Type	Area Rt Start	Area Rt End	Unit
Nonanal	RipRel	1.4793	0.0469	SpecNum	1503	1530	a.u.
Area Label	Area Dt-Type	Area Dt Center	Area Dt Width	Area Rt Type	Area Rt Start	Area Rt End	Unit
2,5-dimethylfuran	RipRel	1.3606	0.0322	SpecNum	982	995	a.u.
Area Label	Area Dt-Type	Area Dt Center	Area Dt Width	Area Rt Type	Area Rt Start	Area Rt End	Unit
Hexyl acetate	RipRel	1.8966	0.0884	SpecNum	2651	2711	a.u.
Area Label	Area Dt-Type	Area Dt Center	Area Dt Width	Area Rt Type	Area Rt Start	Area Rt End	Unit
60	RipRel	1.6401	0.0579	SpecNum	5184	5337	a.u.
Area Label	Area Dt-Type	Area Dt Center	Area Dt Width	Area Rt Type	Area Rt Start	Area Rt End	Unit
beta-Caryophyllene	RipRel	1.515	0.0599	SpecNum	5135	5283	a.u.
Area Label	Area Dt-Type	Area Dt Center	Area Dt Width	Area Rt Type	Area Rt Start	Area Rt End	Unit
(Z)-hept-4-enal	RipRel	1.6177	0.068	SpecNum	2208	2264	a.u.
Area Label	Area Dt-Type	Area Dt Center	Area Dt Width	Area Rt Type	Area Rt Start	Area Rt End	Unit
Hexanal	RipRel	1.5664	0.0258	SpecNum	1409	1429	a.u.
Area Label	Area Dt-Type	Area Dt Center	Area Dt Width	Area Rt Type	Area Rt Start	Area Rt End	Unit
Propyl propanoate	RipRel	1.58415	0.0330145	SpecNum	1286	1307	a.u.
半定量	IMS 信号 vs. 时间 [min]
Label	时间 [min]	gamma-terpinene-M	Label	时间 [min]	83	Label	时间 [min]	1-penten-3-ol	Label	时间 [min]	80	Label	时间 [min]	Styrene	Label	时间 [min]	Isobutanal	Label	时间 [min]	29	Label	时间 [min]	82	Label	时间 [min]	81	Label	时间 [min]	Ethyl acetate-M	Label	时间 [min]	11	Label	时间 [min]	85	Label	时间 [min]	2-butanol	Label	时间 [min]	31	Label	时间 [min]	Ethylpyrazine	Label	时间 [min]	Propanal	Label	时间 [min]
[+] hj8-1	1423.97	1.70054	[+] hj8-1	1423.97	1.87145	[+] hj8-1	1423.97	0.39309	[+] hj8-1	1423.97	0.355246	[+] hj8-1	1423.97	1.78478	[+] hj8-1	1423.97	0.743454	[+] hj8-1	1423.97	1.35506	[+] hj8-1	1423.97	1.36117	[+] hj8-1	1423.97	0.322285	[+] hj8-1	1423.97	0.897271	[+] hj8-1	1423.97	1.15363	[+] hj8-1	1423.97	1.82628	[+] hj8-1	1423.97	0.343039	[+] hj8-1	1423.97	0.369896	[+] hj8-1	1423.97	0.433376	[+] hj8-1	1423.97	3.15449	[+] hj8-1	1423.97
[+] hj9-1	3085.32	2.01672	[+] hj9-1	3085.32	2.10096	[+] hj9-1	3085.32	0.476103	[+] hj9-1	3085.32	0.410181	[+] hj9-1	3085.32	1.91052	[+] hj9-1	3085.32	0.927791	[+] hj9-1	3085.32	1.73717	[+] hj9-1	3085.32	1.74449	[+] hj9-1	3085.32	0.32961	[+] hj9-1	3085.32	1.0108	[+] hj9-1	3085.32	1.45273	[+] hj9-1	3085.32	2.18641	[+] hj9-1	3085.32	0.534701	[+] hj9-1	3085.32	0.512727	[+] hj9-1	3085.32	0.568882	[+] hj9-1	3085.32	3.42062	[+] hj9-1	3085.32
[+] hj8-2	1542.65	1.35873	[+] hj8-2	1542.65	1.72374	[+] hj8-2	1542.65	0.311298	[+] hj8-2	1542.65	0.48709	[+] hj8-2	1542.65	1.7567	[+] hj8-2	1542.65	1.10114	[+] hj8-2	1542.65	1.24275	[+] hj8-2	1542.65	1.4393	[+] hj8-2	1542.65	0.332052	[+] hj8-2	1542.65	0.684856	[+] hj8-2	1542.65	1.504	[+] hj8-2	1542.65	1.80553	[+] hj8-2	1542.65	0.449246	[+] hj8-2	1542.65	0.445584	[+] hj8-2	1542.65	0.159922	[+] hj8-2	1542.65	2.7907	[+] hj8-2	1542.65
[+] hj9-2	3203.98	1.61265	[+] hj9-2	3203.98	1.91784	[+] hj9-2	3203.98	0.36135	[+] hj9-2	3203.98	0.557895	[+] hj9-2	3203.98	1.88366	[+] hj9-2	3203.98	1.24275	[+] hj9-2	3203.98	1.54917	[+] hj9-2	3203.98	1.72984	[+] hj9-2	3203.98	0.321064	[+] hj9-2	3203.98	0.73735	[+] hj9-2	3203.98	1.87389	[+] hj9-2	3203.98	2.14613	[+] hj9-2	3203.98	0.54935	[+] hj9-2	3203.98	0.653116	[+] hj9-2	3203.98	0.183117	[+] hj9-2	3203.98	2.99091	[+] hj9-2	3203.98
[+] hj7-3	0	0.603064	[+] hj7-3	0	1.97278	[+] hj7-3	0	0.300311	[+] hj7-3	0	0.233169	[+] hj7-3	0	1.77867	[+] hj7-3	0	1.32821	[+] hj7-3	0	1.28548	[+] hj7-3	0	1.51987	[+] hj7-3	0	0.0854544	[+] hj7-3	0	0.588415	[+] hj7-3	0	1.80431	[+] hj7-3	0	1.59067	[+] hj7-3	0	0.742233	[+] hj7-3	0	0.17335	[+] hj7-3	0	0.152597	[+] hj7-3	0	3.21187	[+] hj7-3	0
[+] hj9-3	3322.65	0.883843	[+] hj9-3	3322.65	2.27675	[+] hj9-3	3322.65	0.379662	[+] hj9-3	3322.65	0.252701	[+] hj9-3	3322.65	2.07776	[+] hj9-3	3322.65	1.50156	[+] hj9-3	3322.65	1.44174	[+] hj9-3	3322.65	1.87878	[+] hj9-3	3322.65	0.107428	[+] hj9-3	3322.65	0.712934	[+] hj9-3	3322.65	1.19392	[+] hj9-3	3322.65	1.94226	[+] hj9-3	3322.65	0.931453	[+] hj9-3	3322.65	0.312519	[+] hj9-3	3322.65	0.180675	[+] hj9-3	3322.65	3.44626	[+] hj9-3	3322.65
[+] hj7-4	118.667	0.699506	[+] hj7-4	118.667	2.06678	[+] hj7-4	118.667	0.31374	[+] hj7-4	118.667	0.247818	[+] hj7-4	118.667	1.94714	[+] hj7-4	118.667	1.93249	[+] hj7-4	118.667	1.42465	[+] hj7-4	118.667	1.58213	[+] hj7-4	118.667	0.122078	[+] hj7-4	118.667	0.496856	[+] hj7-4	118.667	1.59067	[+] hj7-4	118.667	1.692	[+] hj7-4	118.667	0.484649	[+] hj7-4	118.667	0.229506	[+] hj7-4	118.667	0.098883	[+] hj7-4	118.667	2.19008	[+] hj7-4	118.667
[+] hj8-4	1779.97	0.771531	[+] hj8-4	1779.97	1.94958	[+] hj8-4	1779.97	0.341818	[+] hj8-4	1779.97	0.371116	[+] hj8-4	1779.97	1.90808	[+] hj8-4	1779.97	1.47226	[+] hj8-4	1779.97	1.16828	[+] hj8-4	1779.97	1.51254	[+] hj8-4	1779.97	0.126961	[+] hj8-4	1779.97	0.48587	[+] hj8-4	1779.97	1.24763	[+] hj8-4	1779.97	1.71519	[+] hj8-4	1779.97	0.526155	[+] hj8-4	1779.97	0.23561	[+] hj8-4	1779.97	0.123299	[+] hj8-4	1779.97	2.91888	[+] hj8-4	1779.97
[truncated: 478 more columns]
