# Supplementary material for: Correlation between climatic environment and characteristic components of 14 kinds of huajiao by thermal analysis techniques, GC‐MS and HS‐IMS
Source: Food Sci Nutr. 2024 May 3;12(7):4783–99. doi: 10.1002/fsn3.4126 (PMC11266924; doi:10.1002/fsn3.4126)
Supplement: Supplementary file 1 — Appendix S1. [file FSN3-12-4783-s001.zip › appendix file/appendix file D/data table/OPLS-DA(VIP).xlsx]

## Sheet: Sheet1
Var ID (Primary)	M3.VIP[2+3+0]	2.44693 * M3.VIP[2]cvSE
alpha-phellandrene	1.26447	0.221778
alpha-Terpineol	1.22562	0.184908
3,5,5-trimethyl-2-cyclohexen-1-one	1.22489	0.400372
Linalyl acetate	1.22356	0.248755
3-Methylpentan-2-one	1.22208	0.40636
Geraniol	1.20576	0.464099
Butyl propanoate	1.20323	0.15728
Hexyl propanoate	1.19346	0.21091
Diethyl butanedioate	1.19136	0.263948
Isobutyl acetate	1.18611	0.116264
2-Heptylfuran	1.18551	0.32112
Linalool	1.18428	0.254652
p-Cymene-D	1.18337	0.281173
Isoamyl isovalerate	1.1831	0.120448
Hexyl acetate	1.1809	0.335478
Dihydrocarvone	1.17533	0.144584
Acetone	1.17525	0.560031
gamma-terpinene-M	1.1711	0.333042
Isobutyl isobutyrate	1.16631	0.242834
Myrcene-M	1.15901	0.303315
Methyl 2-nonynoate	1.15498	0.139594
p-Cymene-M	1.15446	0.212105
alpha-Pinene-M	1.15266	0.346633
Nerolidol	1.134	0.323354
Ethyl crotonate	1.13308	0.711154
Limonene	1.11731	0.242309
delta-3-carene-M	1.11592	0.20009
Methyl butanoate	1.11531	0.435866
Geranyl acetate	1.11496	0.297262
gamma-terpinene-D	1.11155	0.420416
Isobutanal	1.09886	0.248134
Isoamyl formate	1.09859	0.201651
1,8-Cineole	1.09386	0.129202
(Z)-hept-4-enal	1.09051	0.494482
Isobutyl butanoate	1.08782	0.385781
Propyl acetate	1.0332	0.352586
Propyl propanoate	1.01745	0.34904
(E,E)-2,4-Decadienal	1.01062	0.504875
(Z)-3-hexenyl acetate	1.01061	0.690142
Ethyl formate	1.0044	0.600822
Dipropyl disulphide	0.998936	0.308635
Propyl butanoate	0.997212	0.370216
3-methyl-2-butanol	0.993812	0.292613
Myrcene-D	0.978221	0.435258
beta-Caryophyllene	0.97779	0.806485
delta-3-carene-D	0.977191	0.363826
3-methylbutanal	0.975709	0.281692
Butanal	0.973927	0.263494
Ethyl acetate-M	0.973474	0.46948
Butyl butanoate	0.972568	0.393396
Methyl enanthate	0.964115	0.575815
Phenethyl acetate	0.956097	0.893441
Ethylpyrazine	0.953578	0.601132
Butanoic acid, 2-methylpropyl ester	0.949638	0.384739
Menthyl acetate	0.949232	0.399799
alpha-Terpinolene	0.941214	0.179106
Ethyl 2-methylbutanoate	0.940778	0.341911
Ethyl acetate-D	0.938753	0.540849
1-Octen-3-ol	0.938102	0.440642
2-Ethyl furan	0.922036	0.34138
alpha-Pinene-D	0.919034	1.06689
2,5-dimethylfuran	0.902142	0.245932
(E)-Ethyl-2-hexenoate	0.898378	1.14589
Nonan-2-one	0.894627	0.423144
Ethyl butanoate	0.894362	0.627268
2,3-Pentanedione	0.888646	0.379765
beta-Pinene-D	0.869812	0.657065
Nonanal	0.86044	0.287072
Ethyl pentanoate	0.820242	0.570122
Methyl acetate	0.81569	1.03889
1-penten-3-ol	0.808115	0.355798
Methional	0.796094	0.318939
2-pentanone	0.769032	0.59295
Propanal	0.762812	0.48931
beta-Pinene-M	0.757935	0.489404
Hexanal	0.747477	1.11074
2-methylbutyl acetate	0.732713	0.342927
2-methyl-1-propanol	0.712886	1.00279
2-butanol	0.660046	0.696779
Dimethyl disulfide	0.656971	0.752232
Menthol	0.64463	0.582656
2-Butanone	0.577861	0.873412
beta-Ocimene	0.567911	0.255551
2,3-butanedione	0.528393	0.633051
Styrene	0.443213	0.871075
Ethyl propanoate	0.415336	0.929713
