# Supplementary material for: Correlation between climatic environment and characteristic components of 14 kinds of huajiao by thermal analysis techniques, GC‐MS and HS‐IMS
Source: Food Sci Nutr. 2024 May 3;12(7):4783–99. doi: 10.1002/fsn3.4126 (PMC11266924; doi:10.1002/fsn3.4126)
Supplement: Supplementary file 1 — Appendix S1. [file FSN3-12-4783-s001.zip › appendix file/appendix file D/data table/original data.xlsx]

## Sheet: Sheet1
	(E)-Ethyl-2-hexenoate	(E,E)-2,4-Decadienal	(Z)-3-hexenyl acetate	(Z)-hept-4-enal	1,8-Cineole	1-Octen-3-ol	1-penten-3-ol	2,3-butanedione	2,3-Pentanedione	2,5-dimethylfuran	2-butanol	2-Butanone	2-Ethyl furan	2-Heptylfuran	2-methyl-1-propanol	2-methylbutyl acetate	2-pentanone	3,5,5-trimethyl-2-cyclohexen-1-one	3-methyl-2-butanol	3-methylbutanal	3-Methylpentan-2-one	Acetone	alpha-phellandrene	alpha-Pinene-D	alpha-Pinene-M	alpha-Terpineol	alpha-Terpinolene	beta-Caryophyllene	beta-Ocimene	beta-Pinene-D	beta-Pinene-M	Butanal	Butanoic acid, 2-methylpropyl ester	Butyl butanoate	Butyl propanoate	delta-3-carene-D	delta-3-carene-M	Diethyl butanedioate	Dihydrocarvone	Dimethyl disulfide	Dipropyl disulphide	Ethyl 2-methylbutanoate	Ethyl acetate-D	Ethyl acetate-M	Ethyl butanoate	Ethyl crotonate	Ethyl formate	Ethyl pentanoate	Ethyl propanoate
HJ1-1	0.0671428	0.113532	0.135506	0.144052	0.766648	0.887505	0.39309	1.71275	1.27937	0.610389	0.343039	3.06537	1.46249	0.506623	0.252701	1.15119	0.244156	1.07062	3.75755	2.16078	0.150156	0.146493	0.181896	0.0427272	4.27883	1.49301	1.1866	0.0695843	1.34041	0.0634804	1.8153	2.89446	1.05231	1.74937	1.11457	0.444363	1.04865	1.34652	0.433376	0.178234	2.13636	1.27205	2.06067	0.897271	1.55039	0.107428	3.9187	0.775194	0.114753
HJ1-2	0.0927791	0.168467	0.161143	0.147714	0.943661	1.03766	0.476103	2.07288	1.49667	0.574986	0.534701	3.28755	1.97888	0.695843	0.23561	1.29036	0.306415	1.05475	3.96264	2.54166	0.181896	0.245376	0.231948	0.0427272	4.84038	1.74327	1.52475	0.0671428	1.67369	0.0793505	1.95324	3.14716	1.18049	1.88976	1.20002	0.529817	1.3221	1.65171	0.468779	0.229506	2.30971	1.30623	2.18519	1.0108	1.98621	0.14161	4.26051	0.961973	0.144052
HJ2-1	0.0744674	0.244156	0.180675	0.166026	0.50296	0.913142	0.311298	1.5626	1.18293	1.57114	0.449246	3.81005	1.75182	0.300311	0.683635	1.09138	0.434597	0.95709	5.03205	2.6381	0.306415	0.655558	1.504	0.0817921	5.78649	3.05194	1.49667	0.0756882	1.34163	0.373558	1.40023	3.32052	1.0108	1.87878	0.979064	0.260026	1.73106	0.672648	0.310078	0.150156	2.75529	1.32576	1.92761	0.684856	1.82384	0.314961	4.18238	1.08161	0.328389
HJ2-2	0.0939999	0.36135	0.202649	0.189221	0.656778	1.05719	0.36135	1.89587	1.38558	1.7628	0.54935	3.9834	2.19618	0.405298	0.622597	1.22078	0.505402	0.954648	5.09431	3.03974	0.386987	0.870414	1.85924	0.0793505	6.17835	3.09589	1.8153	0.0854544	1.66392	0.435818	1.45395	3.59275	1.11701	2.22304	1.02179	0.26735	2.12049	0.864311	0.358909	0.190441	2.88226	1.35262	1.93737	0.73735	1.85558	0.372337	4.47659	1.28914	0.360129
HJ3-1	0.0952207	0.122078	0.0964414	0.0866752	0.450467	0.828908	0.300311	1.57969	1.0047	1.92395	0.742233	3.4902	1.56382	0.241714	0.507844	0.764207	0.584752	0.860648	2.53189	1.91906	0.228285	0.670207	1.83117	0.0512727	5.75597	3.0202	0.683635	0.0268571	1.26473	0.0524934	1.90685	3.39742	0.352805	0.647012	0.742233	0.148935	1.86535	0.827687	0.152597	0.227065	2.69426	1.29769	1.83971	0.588415	0.87896	0.175792	4.25929	0.732467	0.228285
HJ3-2	0.0695843	0.155039	0.113532	0.076909	0.588415	0.92657	0.379662	2.04602	1.22566	1.78111	0.931453	3.92602	1.21712	0.289324	0.480986	0.919246	0.708051	0.803272	2.55875	2.27919	0.234389	0.542025	1.43441	0.054935	6.27846	3.06659	0.913142	0.0280779	1.58579	0.0317402	2.27797	3.29976	0.401636	1.24031	0.667765	0.37722	1.86901	1.03156	0.185558	0.255142	2.96283	1.37826	2.27675	0.712934	0.966856	0.155039	4.27272	1.07795	0.246597
HJ4-1	0.076909	0.195324	0.117195	0.151376	0.601843	0.783739	0.31374	1.65049	1.20369	0.777635	0.484649	2.27553	1.1866	0.286883	0.465116	1.07795	0.378441	1.01202	2.74675	1.95935	0.263688	0.262467	2.28041	0.0585973	5.70836	2.99579	1.49545	0.0268571	1.39901	0.0573765	1.42709	2.05091	0.876518	0.938778	1.10358	0.306415	1.84337	0.811817	0.310078	0.151376	2.62833	1.28548	0.327168	0.496856	1.08161	0.184337	5.38119	0.89483	0.0756882
HJ4-2	0.0756882	0.170909	0.117195	0.119636	0.587194	0.808155	0.341818	1.68223	1.20735	0.980284	0.526155	3.196	0.896051	0.260026	0.640908	1.08649	0.478545	0.970518	3.29976	1.9447	0.181896	0.31374	1.2513	0.065922	5.90368	2.99213	1.5101	0.0256363	1.2867	0.065922	1.62119	2.67106	0.938778	1.32821	1.07062	0.402857	1.39413	0.739791	0.311298	0.130623	2.73698	1.32454	0.892388	0.48587	1.50644	0.15626	4.74028	1.06452	0.124519
HJ5-1	0.0781298	0.134286	0.184337	0.294207	0.795947	0.905817	0.42361	1.47836	1.24886	1.06574	0.451688	3.03363	2.48917	0.543246	0.469999	1.11579	0.40774	1.10236	4.60721	1.68589	0.135506	0.264909	0.26735	0.0537142	4.23121	1.87634	0.720259	0.0671428	1.33675	0.0891168	1.86779	2.84685	0.781298	1.58091	1.14387	0.258805	1.22444	1.50522	0.448025	0.12574	2.0802	1.21101	4.26418	1.22566	2.94085	0.117195	3.09955	0.764207	0.163584
HJ5-2	0.100104	0.14161	0.20387	0.218519	0.821583	0.817921	0.380883	1.48691	1.23176	0.959531	0.378441	3.13129	1.57114	0.593298	0.422389	1.06574	0.388207	1.0694	4.71953	1.58457	0.098883	0.134286	0.17213	0.0476103	4.19215	1.21345	0.798389	0.0781298	1.2867	0.137948	2.21815	2.49161	0.966856	1.73228	1.17927	0.466337	0.684856	1.45273	0.474882	0.098883	2.06067	1.23176	4.23732	1.27449	3.29488	0.0903375	2.67472	0.771531	0.167247
HJ6-1	0.437038	0.119636	0.150156	0.112312	0.994934	0.83135	0.284441	1.61753	1.10847	1.17439	0.469999	2.21815	1.96789	0.140389	0.307636	1.04621	0.446805	0.959531	1.81163	1.8568	0.321064	0.817921	1.25496	0.545688	5.88537	2.90301	0.651895	0.0292987	1.25008	0.29909	2.8261	3.52683	1.12678	1.03766	1.21345	0.37722	1.65049	0.418727	0.509064	0.0463896	2.71013	1.35018	1.61265	0.563999	2.71989	0.47122	4.52542	0.725142	0.0610389
HJ6-2	0.511506	0.162363	0.179454	0.122078	1.21101	1.01691	0.351584	1.94836	1.27449	1.41488	0.560337	2.42935	2.51968	0.170909	0.301532	1.17073	0.562778	0.968077	2.0387	2.30361	0.32961	1.16584	1.55039	0.554233	6.18934	2.9494	0.849661	0.0280779	1.58457	0.351584	2.90423	3.83446	1.23665	1.33797	1.29402	0.390649	1.9093	0.571324	0.539584	0.0622597	2.8847	1.42831	1.8275	0.640908	2.81511	0.480986	4.7122	0.925349	0.0891168
HJ7-1	0.0793505	0.0854544	0.0866752	0.0341818	0.334493	0.328389	0.452908	0.935116	1.0108	0.776415	0.620155	1.90319	1.12434	0.233169	0.355246	1.11213	0.196545	0.676311	1.27815	0.472441	0.0634804	0.0402857	0.261246	0.0354025	3.22896	2.0387	0.499298	0.0561558	1.43197	0.0366233	1.04376	1.86291	0.158701	1.22566	0.343039	0.0671428	1.41244	0.56522	0.0732467	0.339376	2.43789	1.37215	0.571324	0.489532	0.389428	0.0830129	4.60966	0.703168	0.0866752
HJ7-2	0.0622597	0.103766	0.129402	0.0427272	0.417506	0.366233	0.463896	1.77623	1.31966	0.568882	0.460233	1.51865	0.504181	0.31374	0.269792	1.34652	0.208753	0.660441	1.23176	0.410181	0.0451688	0.0390649	0.260026	0.0244156	2.34267	1.99231	0.670207	0.0695843	1.78966	0.0561558	1.17805	1.92517	0.189221	1.93982	0.36135	0.102545	0.809376	0.767869	0.098883	0.522493	2.77971	1.4161	0.683635	0.601843	0.330831	0.0866752	4.51932	0.765428	0.129402
HJ8-1	0.0537142	0.0732467	0.148935	0.0598181	0.278337	0.776415	0.48709	1.40023	1.20002	0.924129	0.428493	3.31319	0.898492	0.186779	0.354025	1.08283	0.368675	0.610389	2.47574	1.16462	0.076909	0.100104	0.129402	0.0390649	4.00171	1.4161	0.546908	0.0598181	1.25862	0.0463896	1.09748	1.69078	0.477324	1.38558	0.395532	0.146493	0.898492	0.925349	0.0866752	0.255142	2.45254	1.34163	5.83165	1.54184	1.01202	0.0793505	1.2867	0.751999	0.230727
HJ8-2	0.0585973	0.103766	0.159922	0.054935	0.367454	0.867973	0.622597	1.78966	1.46982	0.933895	0.603064	3.29976	1.12067	0.282	0.344259	1.26961	0.386987	0.583532	2.538	1.47226	0.0866752	0.104987	0.168467	0.0341818	4.3008	1.62241	0.760544	0.0622597	1.60288	0.0488311	1.12189	1.81896	0.571324	1.7213	0.39187	0.188	1.15974	1.37826	0.106208	0.328389	2.66496	1.36971	5.95495	1.82628	0.997375	0.0927791	1.55405	1.034	0.244156
HJ9-1	0.0756882	0.119636	0.179454	0.201428	0.330831	0.872856	0.531038	1.47958	1.20125	1.2635	0.935116	2.85906	2.2914	0.244156	0.765428	0.888726	0.454129	0.657999	4.09449	1.43075	0.112312	0.213636	0.592077	0.0415064	4.60477	2.6088	0.534701	0.0939999	1.32699	0.043948	1.72252	2.81389	0.186779	1.93005	0.394311	0.107428	1.74083	1.09015	0.115974	0.418727	2.65153	1.3221	4.29836	1.23299	1.0401	0.102545	3.05805	0.795947	0.295428
HJ9-2	0.0585973	0.102545	0.198987	0.159922	0.319844	0.865531	0.499298	1.52231	1.15608	1.22322	0.747116	3.20576	1.974	0.196545	0.601843	0.893609	0.43948	0.589636	4.16529	1.35873	0.108649	0.229506	0.413844	0.043948	4.62186	2.34511	0.506623	0.101325	1.26228	0.0463896	1.91418	2.56119	0.169688	2.1742	0.340597	0.113532	1.54428	1.07917	0.098883	0.51883	2.71257	1.35384	4.76958	1.37582	0.965635	0.0915583	2.68449	0.749557	0.318623
HJ1O-1	0.0903375	0.180675	0.402857	0.456571	0.996155	0.888726	0.476103	1.60898	1.35628	0.520051	0.360129	1.76769	1.10236	0.535921	0.37722	1.11335	0.372337	1.04865	5.36898	0.986388	0.126961	0.0842337	0.238052	0.0463896	5.22493	1.63218	1.01691	0.301532	1.50766	0.133065	2.07288	2.23769	1.2635	2.55387	1.45395	0.80083	0.637246	1.72496	0.568882	0.0695843	2.33046	1.28914	1.14021	0.484649	2.70646	0.0952207	4.09205	0.84722	0.108649
HJ1O-2	0.112312	0.229506	0.434597	0.529817	1.2281	1.04743	0.563999	1.68834	1.42587	0.83135	0.449246	3.05316	1.93127	0.617713	0.416285	1.12678	0.490753	1.05231	5.61558	1.49179	0.113532	0.323506	0.275896	0.0585973	5.42025	1.8861	1.20979	0.32961	1.72618	0.174571	2.29384	2.77605	1.39047	2.80535	1.57358	0.888726	0.670207	1.93737	0.590856	0.0805713	2.42569	1.2635	2.18519	0.787402	3.41818	0.100104	3.86498	0.985167	0.225844
HJ11-1	0.065922	0.102545	0.14161	0.0292987	0.34548	0.661661	0.147714	1.73961	1.3868	1.67124	0.290545	2.70646	0.668986	0.15748	0.0695843	1.23787	0.556675	0.551791	0.521272	0.654337	0.0647012	0.0317402	0.128182	0.0280779	2.58194	1.98132	1.25862	0.0305194	1.43441	0.197766	2.80535	1.3807	1.39413	0.585973	0.339376	0.639687	0.360129	1.13654	0.0842337	0.0476103	1.92883	1.28304	6.54947	1.89221	3.43405	0.0573765	0.980284	0.841116	0.135506
HJ11-2	0.0610389	0.136727	0.159922	0.0341818	0.421168	0.67509	0.166026	1.95446	1.51499	1.46737	0.292987	2.54898	0.761765	0.196545	0.0647012	1.316	0.655558	0.578649	0.476103	0.711713	0.0598181	0.0451688	0.150156	0.0341818	2.91644	2.14613	1.47836	0.0292987	1.64195	0.247818	2.89568	1.58091	1.47226	0.600623	0.36135	0.651895	0.378441	1.2806	0.102545	0.0378441	2.01672	1.27571	6.54215	2.0094	3.40963	0.0622597	1.16584	0.974181	0.0939999
HJ12-1	0.0500519	0.0866752	0.0903375	0.0292987	0.350363	0.776415	0.201428	1.92517	1.47714	0.588415	0.434597	2.80046	0.693402	0.200208	0.216078	1.37215	0.303974	0.58109	1.68834	1.8568	0.0866752	0.0378441	0.163584	0.0231948	3.61472	1.64195	0.73857	0.0256363	1.58579	0.0537142	1.13044	2.51724	0.401636	0.886285	0.314961	0.233169	0.535921	1.2635	0.0793505	0.0671428	2.1327	1.37704	4.88433	1.5748	0.76909	0.0671428	2.77971	0.997375	0.0805713
HJ12-2	0.0512727	0.102545	0.0903375	0.0292987	0.341818	0.504181	0.17213	2.1974	1.43441	0.373558	0.327168	0.699506	0.258805	0.197766	0.122078	1.45395	0.202649	0.50174	0.679973	1.22566	0.0598181	0.0488311	0.185558	0.0402857	3.62815	1.74571	0.742233	0.0244156	1.86901	0.0524934	1.25496	2.69548	0.282	0.931453	0.295428	0.26613	0.54935	1.38924	0.0598181	0.117195	2.15467	1.43197	2.12171	0.699506	0.311298	0.0524934	3.92602	0.919246	0.130623
HJ13-1	0.076909	0.147714	0.255142	0.28322	0.751999	1.03034	0.741012	1.85802	1.40634	0.944882	0.478545	3.92968	2.13636	0.73857	0.542025	1.21834	0.462675	1.01202	5.19563	1.99963	0.152597	0.207532	0.277116	0.0488311	4.43997	1.78966	1.36727	0.124519	1.5748	0.0891168	1.80431	2.77605	1.14631	2.90179	1.07795	0.682415	0.827687	1.64073	0.417506	0.285662	2.4208	1.28426	1.61875	0.651895	1.97156	0.0830129	4.23732	1.03278	0.328389
HJ13-2	0.087896	0.17335	0.252701	0.300311	0.844778	1.05963	0.819142	1.99597	1.51376	0.966856	0.593298	3.86498	2.22548	0.805713	0.633584	1.27571	0.456571	1.05109	5.14192	2.07044	0.123299	0.275896	0.350363	0.0537142	4.57303	2.00208	1.50034	0.124519	1.69444	0.087896	1.87756	2.8261	1.17073	3.04218	1.10725	0.854544	0.817921	1.75792	0.413844	0.308857	2.46109	1.30501	1.4454	0.653116	1.95446	0.0842337	4.49124	1.12434	0.314961
HJ14-1	0.0744674	0.136727	0.131844	0.0817921	0.61283	0.880181	0.408961	1.83849	1.45883	0.778856	0.430934	3.36813	0.883843	0.522493	0.209974	1.26595	0.31374	0.880181	2.0741	1.40389	0.112312	0.101325	0.159922	0.0317402	4.23366	1.52841	1.7506	0.0402857	1.71641	0.0842337	2.17665	2.51358	0.755661	1.20857	0.789843	0.318623	0.839895	1.26473	0.290545	0.175792	2.61491	1.28914	4.05298	1.42587	2.27797	0.098883	2.77239	1.09382	0.190441
HJ14-2	0.0793505	0.155039	0.146493	0.0915583	0.648233	0.881401	0.461454	1.92517	1.54062	0.749557	0.460233	3.15815	0.98883	0.554233	0.234389	1.31844	0.295428	0.903375	1.84337	1.40634	0.0939999	0.112312	0.217298	0.0402857	4.26906	1.7506	1.85314	0.0402857	1.79332	0.076909	2.11683	2.77483	0.711713	1.24031	0.789843	0.34548	0.966856	1.3575	0.275896	0.148935	2.66862	1.30379	3.51218	1.26473	2.09607	0.100104	3.31319	1.15241	0.129402
[truncated: 37 more columns]
